# Supplementary material for: Exploring Longitudinal Gut Microbiome towards Metabolic Functional Changes Associated in Atopic Dermatitis in Early Childhood
Source: Biology (Basel). 2023 Sep 20;12(9):1262. doi: 10.3390/biology12091262 (PMC10525566; doi:10.3390/biology12091262)
Supplement: Supplementary file 1 [file biology-12-01262-s001.zip]

Archive with 1 entries (1 files):
- biology-2578239-supplementary.xlsx
