# Supplementary material for: Exploring Longitudinal Gut Microbiome towards Metabolic Functional Changes Associated in Atopic Dermatitis in Early Childhood
Source: Biology (Basel). 2023 Sep 20;12(9):1262. doi: 10.3390/biology12091262 (PMC10525566; doi:10.3390/biology12091262)
Supplement: Supplementary file 1 [file biology-12-01262-s001.zip › biology-2578239-supplementary.xlsx]

## Sheet: Title&Authors
Exploring Longitudinal Gut Microbiome towards Metabolic Functional Changes Associated in Atopic Dermatitis in Early Childhood
Preecha Patumcharoenpol, Amornthep Kingkaw, Massalin Nakphaichit, Pantipa Chatchatee , Narissara Suratannon*, Gianni Panagiotou and Wanwipa Vongsangnak*
*Corresponding authors: narissara.su@chula.ac.th (N.S.); wanwipa.v@ku.ac.th (W.V.)
List of Supplementary Tables S1-S11
Supplementary Table S1: Number of samples analyzed and sorted by age-group, condition, and data type.
Supplementary Table S2: Linear regression analysis of alpha diversity.
Supplementary Table S3: Beta diversity analysis with ADONIS.
Supplementary Table S4: Results of abundance analysis with ANCOM-BC.
Supplementary Table S5: Results of abundance analysis with ANCOM-BC, sorted by sample's age.
Supplementary Table S6: MetaCyc pathway prediction of the microbiome by PICRUSt2 of the AD and control groups.
Supplementary Table S7: MetaCyc pathway prediction of the microbiome by PICRUSt2 of the AD and control groups, sorted by sample's age.
Supplementary Table S8: KO IDs prediction of the microbiome by PICRUSt2, sorted by sample's age.
Supplementary Table S9: MetaCyc pathway prediction of the microbiome by MetGEMs of the AD and control groups
Supplementary Table S10: MetaCyc pathway prediction of the microbiome by MetGEMs, sorted by sample's age.
Supplementary Table S11: KO IDs prediction of the microbiome by MetGEMS, sorted by sample's age.

## Sheet: S1
Supplementary Table S1: Number of samples analyzed and sorted by age-group, condition, and data type.
Data type	Condition	Number of individuals	9-12 months	18-21 months	24-30 months
16S rRNA*	Healthy (Control)	39	31	36	25
	AD	23	19	17	11
Metaproteomics (Kingkaw et al. (2020))	Healthy (Control)		11	-	-
	AD		7	-	-
*The following biosample accession numbers were used: SAMN18450530, SAMN18450531, SAMN18450532, SAMN18450533, SAMN18450534, SAMN18450535, SAMN18450536, SAMN18450537, SAMN18450538, SAMN18450539, SAMN18450540, SAMN18450541, SAMN18450542, SAMN18450543, SAMN18450544, SAMN18450545, SAMN18450546, SAMN18450547, SAMN18450548, SAMN18450549, SAMN18450550, SAMN18450551, SAMN18450552, SAMN18450553, SAMN18450…

## Sheet: S2
Supplementary Table S2: Linear regression analysis of alpha diversity.
The table shows the impact of various environmental factors on alpha diversity, as determined by linear regression analysis conducted in R
Alpha diversity metric	Variable	estimate	std.error	statistic	p.value
Chao1
	(Intercept)	158.028	7.72643	20.4529	0
	condition.L	-2.9181	8.28849	-0.352066	0.7253
	Age18-21	6.87383	8.78526	0.782428	0.4354
	Age24-30	20.5342	12.5531	1.63579	0.1043
	Sequencing batch	-0.405801	9.82095	-0.0413199	0.9671
	Family Income	-10.1911	8.78905	-1.15952	0.2483
	Exposure to pets	-11.7495	8.59038	-1.36774	0.1737
Shannon
	(Intercept)	2.93298	0.0858348	34.1701	0
	condition.L	-0.0705551	0.0920788	-0.766247	0.4449
	Age18-21	0.167648	0.0975975	1.71775	0.0882
	Age24-30	0.18698	0.139455	1.34079	0.1823
	Sequencing batch	-0.295642	0.109103	-2.70974	0.0076
	Family Income	-0.279431	0.0976397	-2.86186	0.0049
	Exposure to pets	-0.0972482	0.0954326	-1.01902	0.3101
Simpson
	(Intercept)	-0.118114	0.0155034	-7.61854	0
	condition.L	-0.017373	0.0166312	-1.0446	0.2981
	Age18-21	0.0211669	0.017628	1.20076	0.232
	Age24-30	-0.00249482	0.0251883	-0.0990467	0.9213
	Sequencing batch	-0.0326766	0.0197062	-1.65819	0.0997
	Family Income	-0.0311766	0.0176356	-1.76782	0.0794
	Exposure to pets	-0.0161867	0.017237	-0.939068	0.3494

## Sheet: S3
Supplementary Table S3: Beta diversity analysis with ADONIS.
The table presents the results of beta diversity analysis using the ADONIS method. The analysis examines the differences in microbial community composition based on various variables, including condition (healthy vs. AD), age, sequencing batch, exposure to furry pets (yes vs. no), and monthly family income (<=50,000 baht or <=1467.14 USD)
Distance methods	Variable	Df	SumOfSqs	R2	F-score	Pr(>F)	Significance
Bray
	Condition	1	0.471	0.00953	1.39	0.065	.
	Age	2	2.15	0.0434	3.18	0.001	***
	Sequencing batch	1	1.08	0.0218	3.19	0.001	***
	Family Income	1	0.632	0.0128	1.87	0.006	*
	Exposure to pets	1	0.495	0.01	1.46	0.059	.
	Residual	132	44.6	0.902	NA	NA
	Total	138	49.5	1	NA	NA
Jaccard
	Condition	1	0.471	0.00953	1.39	0.081	.
	Age	2	2.15	0.0434	3.18	0.001	***
	Sequencing batch	1	1.08	0.0218	3.19	0.001	***
	Family Income	1	0.632	0.0128	1.87	0.007	*
	Exposure to pets	1	0.495	0.01	1.46	0.06	.
	Residual	132	44.6	0.902	NA	NA
	Total	138	49.5	1	NA	NA
Unifrac
	Condition	1	0.471	0.00953	1.39	0.084	.
	Age	2	2.15	0.0434	3.18	0.001	***
	Sequencing batch	1	1.08	0.0218	3.19	0.001	***
	Family Income	1	0.632	0.0128	1.87	0.008	**
	Exposure to pets	1	0.495	0.01	1.46	0.062	.
	Residual	132	44.6	0.902	NA	NA
	Total	138	49.5	1	NA	NA

## Sheet: S4
Supplementary Table S4: Results of abundance analysis with ANCOM-BC.
This table presents the results of the differential abundance analysis of taxa in the Control (N = 92) versus AD (N = 47) groups, using ANCOM-BC. The analysis was adjusted for technical covariates.
*The red color indicates a higher abundance in the AD group, while green indicates a higher abundance in the control group.
Note: Using 16S rRNA gene data for analysis
Rank	Formula	clade_name	features	p_val	q_val	beta	se	log2FC
order	id_run_simple + condition + c_age.group + f_income_range	Actinomycetales	id_run_simple02	0.983708	1	0.00659806	0.323117	-0.00951899
order	id_run_simple + condition + c_age.group + f_income_range	Actinomycetales	conditionControl	0.231684	1	-0.343911	0.287543	0.496158
order	id_run_simple + condition + c_age.group + f_income_range	Actinomycetales	c_age.group20mo	0.980255	1	0.00846697	0.342106	-0.0122153
order	id_run_simple + condition + c_age.group + f_income_range	Actinomycetales	c_age.group30mo	0.30095	1	0.430138	0.415834	-0.620558
order	id_run_simple + condition + c_age.group + f_income_range	Actinomycetales	f_income_rangelow	0.583109	1	0.182222	0.332007	-0.26289
order	id_run_simple + condition + c_age.group + f_income_range	Bifidobacteriales	id_run_simple02	0.437369	1	0.267247	0.344105	-0.385556
order	id_run_simple + condition + c_age.group + f_income_range	Bifidobacteriales	conditionControl	0.407197	1	-0.247887	0.299078	0.357625
order	id_run_simple + condition + c_age.group + f_income_range	Bifidobacteriales	c_age.group20mo	8.2642e-05	0.00214869	-1.03612	0.263202	1.49481
order	id_run_simple + condition + c_age.group + f_income_range	Bifidobacteriales	c_age.group30mo	0.0305268	0.641062	-0.850154	0.39301	1.22651
order	id_run_simple + condition + c_age.group + f_income_range	Bifidobacteriales	f_income_rangelow	0.822621	1	-0.0661968	0.295291	0.0955019
order	id_run_simple + condition + c_age.group + f_income_range	Corynebacteriales	id_run_simple02	0.439262	1	0.252196	0.32607	-0.363842
order	id_run_simple + condition + c_age.group + f_income_range	Corynebacteriales	conditionControl	0.207605	1	0.312096	0.24766	-0.450259
order	id_run_simple + condition + c_age.group + f_income_range	Corynebacteriales	c_age.group20mo	0.229297	1	0.377588	0.314088	-0.544744
order	id_run_simple + condition + c_age.group + f_income_range	Corynebacteriales	c_age.group30mo	0.0675447	1	0.720414	0.394092	-1.03934
order	id_run_simple + condition + c_age.group + f_income_range	Corynebacteriales	f_income_rangelow	0.566066	1	0.169794	0.295884	-0.244961
order	id_run_simple + condition + c_age.group + f_income_range	Micrococcales	id_run_simple02	0.17604	1	-0.4137	0.305754	0.596843
order	id_run_simple + condition + c_age.group + f_income_range	Micrococcales	conditionControl	0.130396	1	0.404895	0.267692	-0.584141
order	id_run_simple + condition + c_age.group + f_income_range	Micrococcales	c_age.group20mo	0.922488	1	0.0301885	0.310262	-0.0435529
order	id_run_simple + condition + c_age.group + f_income_range	Micrococcales	c_age.group30mo	0.218535	1	0.460684	0.374409	-0.664627
order	id_run_simple + condition + c_age.group + f_income_range	Micrococcales	f_income_rangelow	0.574649	1	-0.173062	0.308369	0.249676
order	id_run_simple + condition + c_age.group + f_income_range	Coriobacteriales	id_run_simple02	0.00253062	0.0582042	0.830875	0.275155	-1.1987
order	id_run_simple + condition + c_age.group + f_income_range	Coriobacteriales	conditionControl	0.688491	1	-0.0977174	0.243742	0.140976
order	id_run_simple + condition + c_age.group + f_income_range	Coriobacteriales	c_age.group20mo	0.368511	1	-0.227537	0.253025	0.328266
order	id_run_simple + condition + c_age.group + f_income_range	Coriobacteriales	c_age.group30mo	0.56965	1	0.195788	0.344353	-0.282462
order	id_run_simple + condition + c_age.group + f_income_range	Coriobacteriales	f_income_rangelow	0.691641	1	-0.113937	0.287264	0.164377
order	id_run_simple + condition + c_age.group + f_income_range	Bacteroidales	id_run_simple02	0.512425	1	0.254697	0.38881	-0.36745
order	id_run_simple + condition + c_age.group + f_income_range	Bacteroidales	conditionControl	0.263242	1	-0.423261	0.37833	0.610637
order	id_run_simple + condition + c_age.group + f_income_range	Bacteroidales	c_age.group20mo	0.0214957	0.451409	-0.856009	0.372313	1.23496
order	id_run_simple + condition + c_age.group + f_income_range	Bacteroidales	c_age.group30mo	0.854296	1	-0.0893326	0.486455	0.12888
order	id_run_simple + condition + c_age.group + f_income_range	Bacteroidales	f_income_rangelow	0.928251	1	-0.0324499	0.360374	0.0468153
order	id_run_simple + condition + c_age.group + f_income_range	Desulfovibrionales	id_run_simple02	0.160252	1	0.382225	0.272197	-0.551435
order	id_run_simple + condition + c_age.group + f_income_range	Desulfovibrionales	conditionControl	0.99768	1	-0.000602527	0.207191	0.000869263
order	id_run_simple + condition + c_age.group + f_income_range	Desulfovibrionales	c_age.group20mo	0.642997	1	0.113787	0.245489	-0.16416
order	id_run_simple + condition + c_age.group + f_income_range	Desulfovibrionales	c_age.group30mo	0.10821	1	0.538555	0.335279	-0.776971
order	id_run_simple + condition + c_age.group + f_income_range	Desulfovibrionales	f_income_rangelow	0.413408	1	0.16958	0.207332	-0.244652
order	id_run_simple + condition + c_age.group + f_income_range	Erysipelotrichales	id_run_simple02	1.24607e-06	3.23977e-05	-0.911877	0.188087	1.31556
order	id_run_simple + condition + c_age.group + f_income_range	Erysipelotrichales	conditionControl	0.00686235	0.178421	-0.526086	0.194598	0.758981
order	id_run_simple + condition + c_age.group + f_income_range	Erysipelotrichales	c_age.group20mo	0.00292667	0.0673134	-0.604477	0.203162	0.872075
order	id_run_simple + condition + c_age.group + f_income_range	Erysipelotrichales	c_age.group30mo	0.780951	1	0.0742888	0.267149	-0.107176
order	id_run_simple + condition + c_age.group + f_income_range	Erysipelotrichales	f_income_rangelow	0.427102	1	-0.17588	0.221467	0.253742
order	id_run_simple + condition + c_age.group + f_income_range	Lactobacillales	id_run_simple02	4.35225e-08	1.17511e-06	-1.53738	0.280753	2.21798
order	id_run_simple + condition + c_age.group + f_income_range	Lactobacillales	conditionControl	0.389454	1	-0.18347	0.213186	0.264691
order	id_run_simple + condition + c_age.group + f_income_range	Lactobacillales	c_age.group20mo	8.483e-05	0.00214869	-0.912346	0.23213	1.31624
order	id_run_simple + condition + c_age.group + f_income_range	Lactobacillales	c_age.group30mo	0.0715991	1	-0.615432	0.341592	0.887881
order	id_run_simple + condition + c_age.group + f_income_range	Lactobacillales	f_income_rangelow	0.342385	1	0.21353	0.224895	-0.308059
order	id_run_simple + condition + c_age.group + f_income_range	Staphylococcales	id_run_simple02	0.000596902	0.0149225	-0.822698	0.239643	1.1869
order	id_run_simple + condition + c_age.group + f_income_range	Staphylococcales	conditionControl	0.354165	1	0.217757	0.235022	-0.314157
order	id_run_simple + condition + c_age.group + f_income_range	Staphylococcales	c_age.group20mo	0.0145484	0.320064	-0.665404	0.272324	0.959975
order	id_run_simple + condition + c_age.group + f_income_range	Staphylococcales	c_age.group30mo	0.514886	1	-0.213856	0.328377	0.308528
order	id_run_simple + condition + c_age.group + f_income_range	Staphylococcales	f_income_rangelow	0.18307	1	-0.353548	0.265554	0.510062
order	id_run_simple + condition + c_age.group + f_income_range	Christensenellales	id_run_simple02	0.00857135	0.18857	0.948093	0.360671	-1.36781
order	id_run_simple + condition + c_age.group + f_income_range	Christensenellales	conditionControl	0.649656	1	-0.121557	0.267606	0.17537
order	id_run_simple + condition + c_age.group + f_income_range	Christensenellales	c_age.group20mo	0.595172	1	-0.168195	0.316539	0.242654
order	id_run_simple + condition + c_age.group + f_income_range	Christensenellales	c_age.group30mo	0.99919	1	-0.000475035	0.467937	0.00068533
order	id_run_simple + condition + c_age.group + f_income_range	Christensenellales	f_income_rangelow	0.0248153	0.570751	0.566166	0.252272	-0.816805
order	id_run_simple + condition + c_age.group + f_income_range	Clostridia_UCG-014	id_run_simple02	0.0550263	0.990473	0.786484	0.409911	-1.13466
order	id_run_simple + condition + c_age.group + f_income_range	Clostridia_UCG-014	conditionControl	0.141003	1	-0.458429	0.311419	0.661373
order	id_run_simple + condition + c_age.group + f_income_range	Clostridia_UCG-014	c_age.group20mo	0.0589191	1	0.660702	0.349801	-0.953192
order	id_run_simple + condition + c_age.group + f_income_range	Clostridia_UCG-014	c_age.group30mo	0.474009	1	0.331019	0.462336	-0.47756
order	id_run_simple + condition + c_age.group + f_income_range	Clostridia_UCG-014	f_income_rangelow	0.632516	1	0.139795	0.292344	-0.201682
order	id_run_simple + condition + c_age.group + f_income_range	Clostridiales	id_run_simple02	0.0118067	0.236135	-1.11799	0.444023	1.61292
order	id_run_simple + condition + c_age.group + f_income_range	Clostridiales	conditionControl	0.0718488	1	-0.676269	0.375689	0.975649
order	id_run_simple + condition + c_age.group + f_income_range	Clostridiales	c_age.group20mo	0.0979632	1	-0.650674	0.393202	0.938724
order	id_run_simple + condition + c_age.group + f_income_range	Clostridiales	c_age.group30mo	0.413882	1	0.481046	0.588738	-0.694003
order	id_run_simple + condition + c_age.group + f_income_range	Clostridiales	f_income_rangelow	0.343292	1	-0.423559	0.446943	0.611066
order	id_run_simple + condition + c_age.group + f_income_range	Eubacteriales	id_run_simple02	0.231421	1	-0.487295	0.407197	0.703018
order	id_run_simple + condition + c_age.group + f_income_range	Eubacteriales	conditionControl	0.718286	1	-0.138965	0.38521	0.200484
order	id_run_simple + condition + c_age.group + f_income_range	Eubacteriales	c_age.group20mo	0.029995	0.599899	-0.895174	0.412493	1.29146
order	id_run_simple + condition + c_age.group + f_income_range	Eubacteriales	c_age.group30mo	0.0193716	0.426175	-1.19499	0.511049	1.724
order	id_run_simple + condition + c_age.group + f_income_range	Eubacteriales	f_income_rangelow	0.730267	1	-0.156114	0.452805	0.225225
order	id_run_simple + condition + c_age.group + f_income_range	Lachnospirales	id_run_simple02	0.940635	1	-0.0110695	0.148641	0.01597
order	id_run_simple + condition + c_age.group + f_income_range	Lachnospirales	conditionControl	2.07864e-05	0.000561232	-0.712795	0.167469	1.02835
order	id_run_simple + condition + c_age.group + f_income_range	Lachnospirales	c_age.group20mo	0.678365	1	0.0708065	0.170743	-0.102152
order	id_run_simple + condition + c_age.group + f_income_range	Lachnospirales	c_age.group30mo	0.00582288	0.145572	0.641965	0.232799	-0.92616
order	id_run_simple + condition + c_age.group + f_income_range	Lachnospirales	f_income_rangelow	0.988191	1	0.00311182	0.210241	-0.00448941
order	id_run_simple + condition + c_age.group + f_income_range	Monoglobales	id_run_simple02	0.117312	1	0.716924	0.457761	-1.0343
order	id_run_simple + condition + c_age.group + f_income_range	Monoglobales	conditionControl	0.0208185	0.520464	-0.865032	0.374269	1.24798
order	id_run_simple + condition + c_age.group + f_income_range	Monoglobales	c_age.group20mo	0.0607544	1	0.759504	0.405008	-1.09573
order	id_run_simple + condition + c_age.group + f_income_range	Monoglobales	c_age.group30mo	0.0112649	0.259093	1.40461	0.554225	-2.02643
order	id_run_simple + condition + c_age.group + f_income_range	Monoglobales	f_income_rangelow	0.00565368	0.146996	1.01402	0.36644	-1.46292
order	id_run_simple + condition + c_age.group + f_income_range	Oscillospirales	id_run_simple02	0.00205664	0.0493594	1.18668	0.385044	-1.71201
order	id_run_simple + condition + c_age.group + f_income_range	Oscillospirales	conditionControl	0.0282339	0.677614	-0.768111	0.350093	1.10815
order	id_run_simple + condition + c_age.group + f_income_range	Oscillospirales	c_age.group20mo	0.0378017	0.718232	0.807214	0.388645	-1.16456
order	id_run_simple + condition + c_age.group + f_income_range	Oscillospirales	c_age.group30mo	0.00797244	0.191338	1.17735	0.44374	-1.69855
order	id_run_simple + condition + c_age.group + f_income_range	Oscillospirales	f_income_rangelow	0.0190895	0.458148	0.950597	0.405583	-1.37142
order	id_run_simple + condition + c_age.group + f_income_range	Peptostreptococcales-Tissierellales	id_run_simple02	0.00972371	0.204198	-0.882239	0.341225	1.2728
order	id_run_simple + condition + c_age.group + f_income_range	Peptostreptococcales-Tissierellales	conditionControl	0.514139	1	-0.176303	0.270236	0.254352
order	id_run_simple + condition + c_age.group + f_income_range	Peptostreptococcales-Tissierellales	c_age.group20mo	0.633695	1	0.147268	0.309042	-0.212463
order	id_run_simple + condition + c_age.group + f_income_range	Peptostreptococcales-Tissierellales	c_age.group30mo	0.0548815	0.987867	0.869257	0.452782	-1.25407
order	id_run_simple + condition + c_age.group + f_income_range	Peptostreptococcales-Tissierellales	f_income_rangelow	0.15973	1	0.422862	0.300759	-0.61006
order	id_run_simple + condition + c_age.group + f_income_range	Acidaminococcales	id_run_simple02	0.436382	1	-0.309117	0.397162	0.445962
order	id_run_simple + condition + c_age.group + f_income_range	Acidaminococcales	conditionControl	0.390737	1	-0.29073	0.338735	0.419435
order	id_run_simple + condition + c_age.group + f_income_range	Acidaminococcales	c_age.group20mo	0.265198	1	0.441389	0.396153	-0.636789
order	id_run_simple + condition + c_age.group + f_income_range	Acidaminococcales	c_age.group30mo	0.00260262	0.0702708	1.51852	0.504301	-2.19077
order	id_run_simple + condition + c_age.group + f_income_range	Acidaminococcales	f_income_rangelow	0.00017124	0.00462349	1.04842	0.278979	-1.51255
order	id_run_simple + condition + c_age.group + f_income_range	Veillonellales-Selenomonadales	id_run_simple02	0.941708	1	0.0330091	0.451415	-0.0476221
order	id_run_simple + condition + c_age.group + f_income_range	Veillonellales-Selenomonadales	conditionControl	0.395012	1	-0.306067	0.35984	0.441561
order	id_run_simple + condition + c_age.group + f_income_range	Veillonellales-Selenomonadales	c_age.group20mo	2.0626e-06	5.56902e-05	-1.80327	0.37986	2.60156
order	id_run_simple + condition + c_age.group + f_income_range	Veillonellales-Selenomonadales	c_age.group30mo	0.00456947	0.118806	-1.69322	0.597064	2.4428
order	id_run_simple + condition + c_age.group + f_income_range	Veillonellales-Selenomonadales	f_income_rangelow	0.00664282	0.166071	-0.929566	0.342478	1.34108
order	id_run_simple + condition + c_age.group + f_income_range	Fusobacteriales	id_run_simple02	0.0577838	0.990473	0.49012	0.25832	-0.707093
order	id_run_simple + condition + c_age.group + f_income_range	Fusobacteriales	conditionControl	0.279959	1	0.241484	0.223511	-0.348388
order	id_run_simple + condition + c_age.group + f_income_range	Fusobacteriales	c_age.group20mo	0.42848	1	-0.161872	0.204437	0.233532
order	id_run_simple + condition + c_age.group + f_income_range	Fusobacteriales	c_age.group30mo	0.955745	1	-0.0189927	0.342246	0.0274007
order	id_run_simple + condition + c_age.group + f_income_range	Fusobacteriales	f_income_rangelow	0.77311	1	-0.0740345	0.256788	0.106809
order	id_run_simple + condition + c_age.group + f_income_range	Saccharimonadales	id_run_simple02	0.164409	1	-0.463592	0.333425	0.668822
order	id_run_simple + condition + c_age.group + f_income_range	Saccharimonadales	conditionControl	0.371405	1	0.244795	0.273867	-0.353164
order	id_run_simple + condition + c_age.group + f_income_range	Saccharimonadales	c_age.group20mo	0.703043	1	-0.118071	0.309721	0.17034
order	id_run_simple + condition + c_age.group + f_income_range	Saccharimonadales	c_age.group30mo	0.0420327	0.798621	0.82822	0.407349	-1.19487
order	id_run_simple + condition + c_age.group + f_income_range	Saccharimonadales	f_income_rangelow	0.89911	1	0.0390853	0.308279	-0.0563882
order	id_run_simple + condition + c_age.group + f_income_range	Burkholderiales	id_run_simple02	0.250386	1	0.293361	0.255227	-0.423231
order	id_run_simple + condition + c_age.group + f_income_range	Burkholderiales	conditionControl	0.479496	1	0.120089	0.16983	-0.173252
order	id_run_simple + condition + c_age.group + f_income_range	Burkholderiales	c_age.group20mo	0.235904	1	-0.261527	0.220644	0.377303
order	id_run_simple + condition + c_age.group + f_income_range	Burkholderiales	c_age.group30mo	0.518752	1	-0.190637	0.295438	0.275031
order	id_run_simple + condition + c_age.group + f_income_range	Burkholderiales	f_income_rangelow	0.362841	1	-0.179398	0.197148	0.258816
order	id_run_simple + condition + c_age.group + f_income_range	Enterobacterales	id_run_simple02	0.0498917	0.947943	-0.653333	0.333181	0.94256
order	id_run_simple + condition + c_age.group + f_income_range	Enterobacterales	conditionControl	0.779846	1	-0.0827109	0.295903	0.119327
order	id_run_simple + condition + c_age.group + f_income_range	Enterobacterales	c_age.group20mo	0.00160213	0.0384511	-0.990052	0.313753	1.42834
order	id_run_simple + condition + c_age.group + f_income_range	Enterobacterales	c_age.group30mo	0.0390035	0.78007	-0.941341	0.456043	1.35807
order	id_run_simple + condition + c_age.group + f_income_range	Enterobacterales	f_income_rangelow	0.484529	1	-0.230295	0.329446	0.332245
order	id_run_simple + condition + c_age.group + f_income_range	Pasteurellales	id_run_simple02	0.165482	1	-0.433863	0.312837	0.625931
order	id_run_simple + condition + c_age.group + f_income_range	Pasteurellales	conditionControl	0.777028	1	0.0799858	0.282442	-0.115395
order	id_run_simple + condition + c_age.group + f_income_range	Pasteurellales	c_age.group20mo	0.0379816	0.718232	-0.613643	0.295724	0.8853
order	id_run_simple + condition + c_age.group + f_income_range	Pasteurellales	c_age.group30mo	0.646598	1	-0.181153	0.395105	0.261349
order	id_run_simple + condition + c_age.group + f_income_range	Pasteurellales	f_income_rangelow	0.979983	1	0.00801252	0.319356	-0.0115596
order	id_run_simple + condition + c_age.group + f_income_range	Pseudomonadales	id_run_simple02	0.126571	1	-0.419837	0.274805	0.605696
order	id_run_simple + condition + c_age.group + f_income_range	Pseudomonadales	conditionControl	0.0875041	1	-0.365848	0.214107	0.527807
order	id_run_simple + condition + c_age.group + f_income_range	Pseudomonadales	c_age.group20mo	0.968655	1	0.0108758	0.276771	-0.0156904
order	id_run_simple + condition + c_age.group + f_income_range	Pseudomonadales	c_age.group30mo	0.804014	1	0.0699127	0.281729	-0.100863
order	id_run_simple + condition + c_age.group + f_income_range	Pseudomonadales	f_income_rangelow	0.768785	1	0.0607056	0.206507	-0.0875796
order	id_run_simple + condition + c_age.group + f_income_range	Verrucomicrobiales	id_run_simple02	0.433793	1	-0.460811	0.588732	0.664809
order	id_run_simple + condition + c_age.group + f_income_range	Verrucomicrobiales	conditionControl	0.792732	1	-0.131417	0.500132	0.189594
order	id_run_simple + condition + c_age.group + f_income_range	Verrucomicrobiales	c_age.group20mo	0.40101	1	-0.435912	0.519055	0.628888
order	id_run_simple + condition + c_age.group + f_income_range	Verrucomicrobiales	c_age.group30mo	0.512853	1	-0.484561	0.740463	0.699073
order	id_run_simple + condition + c_age.group + f_income_range	Verrucomicrobiales	f_income_rangelow	0.977776	1	0.0153593	0.551365	-0.0221587
order	id_run_simple + condition + c_age.group + f_has.furrypet	Actinomycetales	id_run_simple02	0.93828	1	0.0252774	0.326446	-0.0364676
order	id_run_simple + condition + c_age.group + f_has.furrypet	Actinomycetales	conditionControl	0.288386	1	-0.316639	0.298246	0.456813
order	id_run_simple + condition + c_age.group + f_has.furrypet	Actinomycetales	c_age.group20mo	0.953861	1	0.0198707	0.343431	-0.0286674
order	id_run_simple + condition + c_age.group + f_has.furrypet	Actinomycetales	c_age.group30mo	0.313124	1	0.417111	0.413519	-0.601765
order	id_run_simple + condition + c_age.group + f_has.furrypet	Actinomycetales	f_has.furrypetTRUE	0.619429	1	0.154099	0.310271	-0.222318
order	id_run_simple + condition + c_age.group + f_has.furrypet	Bifidobacteriales	id_run_simple02	0.405505	1	0.281108	0.337939	-0.405553
order	id_run_simple + condition + c_age.group + f_has.furrypet	Bifidobacteriales	conditionControl	0.429374	1	-0.223219	0.282461	0.322036
order	id_run_simple + condition + c_age.group + f_has.furrypet	Bifidobacteriales	c_age.group20mo	7.53264e-05	0.00195849	-1.03781	0.262152	1.49724
order	id_run_simple + condition + c_age.group + f_has.furrypet	Bifidobacteriales	c_age.group30mo	0.031957	0.671097	-0.858969	0.400461	1.23923
order	id_run_simple + condition + c_age.group + f_has.furrypet	Bifidobacteriales	f_has.furrypetTRUE	0.982541	1	0.00589389	0.269329	-0.00850309
order	id_run_simple + condition + c_age.group + f_has.furrypet	Corynebacteriales	id_run_simple02	0.244821	1	0.372542	0.320323	-0.537464
order	id_run_simple + condition + c_age.group + f_has.furrypet	Corynebacteriales	conditionControl	0.0468313	1	0.517115	0.260141	-0.746039
order	id_run_simple + condition + c_age.group + f_has.furrypet	Corynebacteriales	c_age.group20mo	0.238097	1	0.364684	0.309118	-0.526128
order	id_run_simple + condition + c_age.group + f_has.furrypet	Corynebacteriales	c_age.group30mo	0.136142	1	0.591096	0.396626	-0.852772
order	id_run_simple + condition + c_age.group + f_has.furrypet	Corynebacteriales	f_has.furrypetTRUE	0.10873	1	-0.44189	0.275505	0.637512
order	id_run_simple + condition + c_age.group + f_has.furrypet	Micrococcales	id_run_simple02	0.154835	1	-0.428633	0.30129	0.618386
order	id_run_simple + condition + c_age.group + f_has.furrypet	Micrococcales	conditionControl	0.173927	1	0.381803	0.280801	-0.550826
order	id_run_simple + condition + c_age.group + f_has.furrypet	Micrococcales	c_age.group20mo	0.925843	1	0.0290726	0.312355	-0.041943
order	id_run_simple + condition + c_age.group + f_has.furrypet	Micrococcales	c_age.group30mo	0.199008	1	0.484229	0.377012	-0.698594
order	id_run_simple + condition + c_age.group + f_has.furrypet	Micrococcales	f_has.furrypetTRUE	0.711457	1	0.096467	0.260792	-0.139172
order	id_run_simple + condition + c_age.group + f_has.furrypet	Coriobacteriales	id_run_simple02	0.00161626	0.0360485	0.858475	0.272276	-1.23852
order	id_run_simple + condition + c_age.group + f_has.furrypet	Coriobacteriales	conditionControl	0.827986	1	-0.0479518	0.220686	0.0691798
order	id_run_simple + condition + c_age.group + f_has.furrypet	Coriobacteriales	c_age.group20mo	0.354887	1	-0.235143	0.254166	0.339239
order	id_run_simple + condition + c_age.group + f_has.furrypet	Coriobacteriales	c_age.group30mo	0.612978	1	0.171017	0.338095	-0.246726
order	id_run_simple + condition + c_age.group + f_has.furrypet	Coriobacteriales	f_has.furrypetTRUE	0.675941	1	-0.107287	0.256662	0.154782
order	id_run_simple + condition + c_age.group + f_has.furrypet	Bacteroidales	id_run_simple02	0.381608	1	0.326968	0.373704	-0.471714
order	id_run_simple + condition + c_age.group + f_has.furrypet	Bacteroidales	conditionControl	0.442862	1	-0.297429	0.387595	0.429099
order	id_run_simple + condition + c_age.group + f_has.furrypet	Bacteroidales	c_age.group20mo	0.019399	0.40738	-0.869322	0.371859	1.25417
order	id_run_simple + condition + c_age.group + f_has.furrypet	Bacteroidales	c_age.group30mo	0.736014	1	-0.164746	0.488662	0.237678
order	id_run_simple + condition + c_age.group + f_has.furrypet	Bacteroidales	f_has.furrypetTRUE	0.429148	1	-0.307542	0.388973	0.443689
order	id_run_simple + condition + c_age.group + f_has.furrypet	Desulfovibrionales	id_run_simple02	0.139278	1	0.406794	0.275143	-0.586879
order	id_run_simple + condition + c_age.group + f_has.furrypet	Desulfovibrionales	conditionControl	0.865684	1	0.0372441	0.220193	-0.0537318
order	id_run_simple + condition + c_age.group + f_has.furrypet	Desulfovibrionales	c_age.group20mo	0.610651	1	0.123101	0.24178	-0.177597
order	id_run_simple + condition + c_age.group + f_has.furrypet	Desulfovibrionales	c_age.group30mo	0.115096	1	0.518731	0.329207	-0.74837
order	id_run_simple + condition + c_age.group + f_has.furrypet	Desulfovibrionales	f_has.furrypetTRUE	0.680935	1	0.111128	0.270261	-0.160323
order	id_run_simple + condition + c_age.group + f_has.furrypet	Erysipelotrichales	id_run_simple02	1.63141e-06	4.24167e-05	-0.89837	0.187378	1.29607
order	id_run_simple + condition + c_age.group + f_has.furrypet	Erysipelotrichales	conditionControl	0.0110804	0.28809	-0.49947	0.19663	0.720583
order	id_run_simple + condition + c_age.group + f_has.furrypet	Erysipelotrichales	c_age.group20mo	0.00253573	0.0583217	-0.612355	0.202831	0.883441
order	id_run_simple + condition + c_age.group + f_has.furrypet	Erysipelotrichales	c_age.group30mo	0.812271	1	0.0653053	0.274973	-0.0942156
order	id_run_simple + condition + c_age.group + f_has.furrypet	Erysipelotrichales	f_has.furrypetTRUE	0.704895	1	-0.0697885	0.184274	0.100684
order	id_run_simple + condition + c_age.group + f_has.furrypet	Lactobacillales	id_run_simple02	6.46742e-08	1.7462e-06	-1.50874	0.279118	2.17665
order	id_run_simple + condition + c_age.group + f_has.furrypet	Lactobacillales	conditionControl	0.520758	1	-0.13953	0.217277	0.2013
order	id_run_simple + condition + c_age.group + f_has.furrypet	Lactobacillales	c_age.group20mo	0.000102374	0.00255934	-0.901465	0.232044	1.30054
order	id_run_simple + condition + c_age.group + f_has.furrypet	Lactobacillales	c_age.group30mo	0.059726	1	-0.639691	0.339753	0.922879
order	id_run_simple + condition + c_age.group + f_has.furrypet	Lactobacillales	f_has.furrypetTRUE	0.507095	1	0.118712	0.178954	-0.171265
order	id_run_simple + condition + c_age.group + f_has.furrypet	Staphylococcales	id_run_simple02	0.00012822	0.00320549	-0.886788	0.231546	1.27936
order	id_run_simple + condition + c_age.group + f_has.furrypet	Staphylococcales	conditionControl	0.646911	1	0.113081	0.246872	-0.163142
order	id_run_simple + condition + c_age.group + f_has.furrypet	Staphylococcales	c_age.group20mo	0.0130183	0.286402	-0.665434	0.267967	0.960018
order	id_run_simple + condition + c_age.group + f_has.furrypet	Staphylococcales	c_age.group30mo	0.68397	1	-0.135057	0.331793	0.194846
order	id_run_simple + condition + c_age.group + f_has.furrypet	Staphylococcales	f_has.furrypetTRUE	0.257352	1	0.252481	0.222907	-0.364253
order	id_run_simple + condition + c_age.group + f_has.furrypet	Christensenellales	id_run_simple02	0.00156733	0.0360485	1.12144	0.354672	-1.6179
order	id_run_simple + condition + c_age.group + f_has.furrypet	Christensenellales	conditionControl	0.598141	1	0.166717	0.316305	-0.240521
order	id_run_simple + condition + c_age.group + f_has.furrypet	Christensenellales	c_age.group20mo	0.583319	1	-0.17073	0.311243	0.246312
order	id_run_simple + condition + c_age.group + f_has.furrypet	Christensenellales	c_age.group30mo	0.687512	1	-0.18832	0.468184	0.271688
order	id_run_simple + condition + c_age.group + f_has.furrypet	Christensenellales	f_has.furrypetTRUE	0.14479	1	-0.467151	0.320366	0.673957
order	id_run_simple + condition + c_age.group + f_has.furrypet	Clostridia_UCG-014	id_run_simple02	0.0607748	1	0.810426	0.432197	-1.1692
order	id_run_simple + condition + c_age.group + f_has.furrypet	Clostridia_UCG-014	conditionControl	0.166179	1	-0.42098	0.304048	0.607346
order	id_run_simple + condition + c_age.group + f_has.furrypet	Clostridia_UCG-014	c_age.group20mo	0.0571511	0.914418	0.668458	0.351422	-0.964381
order	id_run_simple + condition + c_age.group + f_has.furrypet	Clostridia_UCG-014	c_age.group30mo	0.520824	1	0.311755	0.485543	-0.449768
order	id_run_simple + condition + c_age.group + f_has.furrypet	Clostridia_UCG-014	f_has.furrypetTRUE	0.780516	1	0.0936418	0.336059	-0.135097
order	id_run_simple + condition + c_age.group + f_has.furrypet	Clostridiales	id_run_simple02	0.0102538	0.215331	-1.16766	0.454845	1.68457
order	id_run_simple + condition + c_age.group + f_has.furrypet	Clostridiales	conditionControl	0.0471894	1	-0.754128	0.379991	1.08798
order	id_run_simple + condition + c_age.group + f_has.furrypet	Clostridiales	c_age.group20mo	0.0906728	1	-0.658056	0.388954	0.949374
order	id_run_simple + condition + c_age.group + f_has.furrypet	Clostridiales	c_age.group30mo	0.369457	1	0.542988	0.605006	-0.783366
order	id_run_simple + condition + c_age.group + f_has.furrypet	Clostridiales	f_has.furrypetTRUE	0.774789	1	0.119553	0.417848	-0.172479
order	id_run_simple + condition + c_age.group + f_has.furrypet	Eubacteriales	id_run_simple02	0.312169	1	-0.425023	0.420531	0.613178
order	id_run_simple + condition + c_age.group + f_has.furrypet	Eubacteriales	conditionControl	0.942145	1	-0.0276938	0.381594	0.0399537
order	id_run_simple + condition + c_age.group + f_has.furrypet	Eubacteriales	c_age.group20mo	0.0256022	0.512044	-0.91324	0.409122	1.31753
order	id_run_simple + condition + c_age.group + f_has.furrypet	Eubacteriales	c_age.group30mo	0.0165963	0.398312	-1.25961	0.525819	1.81724
order	id_run_simple + condition + c_age.group + f_has.furrypet	Eubacteriales	f_has.furrypetTRUE	0.423996	1	-0.337425	0.422041	0.486802
order	id_run_simple + condition + c_age.group + f_has.furrypet	Lachnospirales	id_run_simple02	0.943632	1	-0.00986977	0.139589	0.0142391
order	id_run_simple + condition + c_age.group + f_has.furrypet	Lachnospirales	conditionControl	1.95038e-05	0.000526602	-0.711847	0.166689	1.02698
order	id_run_simple + condition + c_age.group + f_has.furrypet	Lachnospirales	c_age.group20mo	0.653198	1	0.0760228	0.169194	-0.109678
order	id_run_simple + condition + c_age.group + f_has.furrypet	Lachnospirales	c_age.group30mo	0.00493685	0.128358	0.647986	0.230508	-0.934847
order	id_run_simple + condition + c_age.group + f_has.furrypet	Lachnospirales	f_has.furrypetTRUE	0.44569	1	0.128133	0.168016	-0.184856
order	id_run_simple + condition + c_age.group + f_has.furrypet	Monoglobales	id_run_simple02	0.06684	1	0.833762	0.454924	-1.20286
order	id_run_simple + condition + c_age.group + f_has.furrypet	Monoglobales	conditionControl	0.0810528	1	-0.685871	0.393137	0.989502
order	id_run_simple + condition + c_age.group + f_has.furrypet	Monoglobales	c_age.group20mo	0.0523455	0.889873	0.795701	0.410096	-1.14795
order	id_run_simple + condition + c_age.group + f_has.furrypet	Monoglobales	c_age.group30mo	0.0243906	0.560985	1.28371	0.570306	-1.85201
order	id_run_simple + condition + c_age.group + f_has.furrypet	Monoglobales	f_has.furrypetTRUE	0.63829	1	0.176606	0.375686	-0.254789
order	id_run_simple + condition + c_age.group + f_has.furrypet	Oscillospirales	id_run_simple02	0.000293751	0.00705002	1.37657	0.38019	-1.98598
order	id_run_simple + condition + c_age.group + f_has.furrypet	Oscillospirales	conditionControl	0.200983	1	-0.459948	0.359684	0.663564
order	id_run_simple + condition + c_age.group + f_has.furrypet	Oscillospirales	c_age.group20mo	0.0371427	0.705712	0.822827	0.394794	-1.18709
order	id_run_simple + condition + c_age.group + f_has.furrypet	Oscillospirales	c_age.group30mo	0.0326326	0.671097	0.972596	0.455213	-1.40316
order	id_run_simple + condition + c_age.group + f_has.furrypet	Oscillospirales	f_has.furrypetTRUE	0.398272	1	-0.290285	0.34365	0.418793
order	id_run_simple + condition + c_age.group + f_has.furrypet	Peptostreptococcales-Tissierellales	id_run_simple02	0.0185891	0.371782	-0.798273	0.339161	1.15167
order	id_run_simple + condition + c_age.group + f_has.furrypet	Peptostreptococcales-Tissierellales	conditionControl	0.873429	1	-0.0407005	0.255488	0.0587183
order	id_run_simple + condition + c_age.group + f_has.furrypet	Peptostreptococcales-Tissierellales	c_age.group20mo	0.611803	1	0.157283	0.309916	-0.226911
order	id_run_simple + condition + c_age.group + f_has.furrypet	Peptostreptococcales-Tissierellales	c_age.group30mo	0.0793156	1	0.782851	0.446153	-1.12942
order	id_run_simple + condition + c_age.group + f_has.furrypet	Peptostreptococcales-Tissierellales	f_has.furrypetTRUE	0.854945	1	-0.0524462	0.286886	0.0756639
order	id_run_simple + condition + c_age.group + f_has.furrypet	Acidaminococcales	id_run_simple02	0.504483	1	-0.2682	0.401826	0.386931
order	id_run_simple + condition + c_age.group + f_has.furrypet	Acidaminococcales	conditionControl	0.486437	1	-0.244891	0.351862	0.353303
order	id_run_simple + condition + c_age.group + f_has.furrypet	Acidaminococcales	c_age.group20mo	0.213719	1	0.497174	0.399849	-0.717271
order	id_run_simple + condition + c_age.group + f_has.furrypet	Acidaminococcales	c_age.group30mo	0.00281234	0.0759332	1.4846	0.49693	-2.14182
order	id_run_simple + condition + c_age.group + f_has.furrypet	Acidaminococcales	f_has.furrypetTRUE	0.135509	1	0.639467	0.428388	-0.922555
order	id_run_simple + condition + c_age.group + f_has.furrypet	Veillonellales-Selenomonadales	id_run_simple02	0.931602	1	0.0389544	0.453859	-0.0561993
order	id_run_simple + condition + c_age.group + f_has.furrypet	Veillonellales-Selenomonadales	conditionControl	0.468036	1	-0.275032	0.379	0.396788
order	id_run_simple + condition + c_age.group + f_has.furrypet	Veillonellales-Selenomonadales	c_age.group20mo	1.26274e-06	3.4094e-05	-1.8525	0.382311	2.67259
order	id_run_simple + condition + c_age.group + f_has.furrypet	Veillonellales-Selenomonadales	c_age.group30mo	0.00532583	0.133146	-1.6975	0.609156	2.44897
order	id_run_simple + condition + c_age.group + f_has.furrypet	Veillonellales-Selenomonadales	f_has.furrypetTRUE	0.129522	1	-0.56019	0.369521	0.808183
order	id_run_simple + condition + c_age.group + f_has.furrypet	Fusobacteriales	id_run_simple02	0.0270828	0.514574	0.589877	0.266874	-0.851012
order	id_run_simple + condition + c_age.group + f_has.furrypet	Fusobacteriales	conditionControl	0.0747048	1	0.416265	0.233559	-0.600544
order	id_run_simple + condition + c_age.group + f_has.furrypet	Fusobacteriales	c_age.group20mo	0.370038	1	-0.183943	0.205202	0.265374
order	id_run_simple + condition + c_age.group + f_has.furrypet	Fusobacteriales	c_age.group30mo	0.710506	1	-0.126046	0.339584	0.181845
order	id_run_simple + condition + c_age.group + f_has.furrypet	Fusobacteriales	f_has.furrypetTRUE	0.0218926	0.591101	-0.495759	0.216278	0.715228
order	id_run_simple + condition + c_age.group + f_has.furrypet	Saccharimonadales	id_run_simple02	0.137387	1	-0.484077	0.325848	0.698375
order	id_run_simple + condition + c_age.group + f_has.furrypet	Saccharimonadales	conditionControl	0.505833	1	0.207052	0.311198	-0.298713
order	id_run_simple + condition + c_age.group + f_has.furrypet	Saccharimonadales	c_age.group20mo	0.735674	1	-0.105764	0.313293	0.152585
order	id_run_simple + condition + c_age.group + f_has.furrypet	Saccharimonadales	c_age.group30mo	0.032575	0.671097	0.859219	0.402015	-1.23959
order	id_run_simple + condition + c_age.group + f_has.furrypet	Saccharimonadales	f_has.furrypetTRUE	0.384631	1	0.278864	0.320757	-0.402316
order	id_run_simple + condition + c_age.group + f_has.furrypet	Burkholderiales	id_run_simple02	0.284109	1	0.28452	0.265625	-0.410475
order	id_run_simple + condition + c_age.group + f_has.furrypet	Burkholderiales	conditionControl	0.597742	1	0.107777	0.204259	-0.15549
order	id_run_simple + condition + c_age.group + f_has.furrypet	Burkholderiales	c_age.group20mo	0.232492	1	-0.264419	0.221463	0.381476
order	id_run_simple + condition + c_age.group + f_has.furrypet	Burkholderiales	c_age.group30mo	0.579138	1	-0.17409	0.313876	0.251158
order	id_run_simple + condition + c_age.group + f_has.furrypet	Burkholderiales	f_has.furrypetTRUE	0.815297	1	0.0567959	0.243136	-0.0819392
order	id_run_simple + condition + c_age.group + f_has.furrypet	Enterobacterales	id_run_simple02	0.0998218	1	-0.568508	0.345447	0.820184
order	id_run_simple + condition + c_age.group + f_has.furrypet	Enterobacterales	conditionControl	0.809759	1	0.0696589	0.289356	-0.100497
order	id_run_simple + condition + c_age.group + f_has.furrypet	Enterobacterales	c_age.group20mo	0.00134427	0.0322624	-1.01759	0.317368	1.46808
order	id_run_simple + condition + c_age.group + f_has.furrypet	Enterobacterales	c_age.group30mo	0.02862	0.62964	-1.03214	0.47158	1.48906
order	id_run_simple + condition + c_age.group + f_has.furrypet	Enterobacterales	f_has.furrypetTRUE	0.0718592	1	-0.520244	0.289023	0.750553
order	id_run_simple + condition + c_age.group + f_has.furrypet	Pasteurellales	id_run_simple02	0.130184	1	-0.463471	0.30625	0.668647
order	id_run_simple + condition + c_age.group + f_has.furrypet	Pasteurellales	conditionControl	0.923077	1	0.0270454	0.280095	-0.0390182
order	id_run_simple + condition + c_age.group + f_has.furrypet	Pasteurellales	c_age.group20mo	0.0431934	0.777481	-0.600996	0.297253	0.867055
order	id_run_simple + condition + c_age.group + f_has.furrypet	Pasteurellales	c_age.group30mo	0.717435	1	-0.139887	0.386546	0.201814
order	id_run_simple + condition + c_age.group + f_has.furrypet	Pasteurellales	f_has.furrypetTRUE	0.295012	1	0.309538	0.295589	-0.446569
order	id_run_simple + condition + c_age.group + f_has.furrypet	Pseudomonadales	id_run_simple02	0.171489	1	-0.384653	0.281295	0.554937
order	id_run_simple + condition + c_age.group + f_has.furrypet	Pseudomonadales	conditionControl	0.182591	1	-0.306928	0.230285	0.442803
order	id_run_simple + condition + c_age.group + f_has.furrypet	Pseudomonadales	c_age.group20mo	0.966922	1	0.0114986	0.277286	-0.016589
order	id_run_simple + condition + c_age.group + f_has.furrypet	Pseudomonadales	c_age.group30mo	0.89604	1	0.037384	0.286106	-0.0539337
order	id_run_simple + condition + c_age.group + f_has.furrypet	Pseudomonadales	f_has.furrypetTRUE	0.902925	1	-0.0273313	0.224088	0.0394307
order	id_run_simple + condition + c_age.group + f_has.furrypet	Verrucomicrobiales	id_run_simple02	0.576918	1	-0.316222	0.566816	0.456212
order	id_run_simple + condition + c_age.group + f_has.furrypet	Verrucomicrobiales	conditionControl	0.822926	1	0.119528	0.534126	-0.172443
order	id_run_simple + condition + c_age.group + f_has.furrypet	Verrucomicrobiales	c_age.group20mo	0.366017	1	-0.463275	0.512496	0.668365
order	id_run_simple + condition + c_age.group + f_has.furrypet	Verrucomicrobiales	c_age.group30mo	0.378347	1	-0.642399	0.729216	0.926786
order	id_run_simple + condition + c_age.group + f_has.furrypet	Verrucomicrobiales	f_has.furrypetTRUE	0.196246	1	-0.691342	0.534962	0.997396
order	id_run_simple + condition + c_age.group + f_has.furrypet + f_income_range	Actinomycetales	id_run_simple02	0.984731	1	0.00628509	0.328409	-0.00906747
order	id_run_simple + condition + c_age.group + f_has.furrypet + f_income_range	Actinomycetales	conditionControl	0.235982	1	-0.372575	0.314386	0.537513
order	id_run_simple + condition + c_age.group + f_has.furrypet + f_income_range	Actinomycetales	c_age.group20mo	0.960218	1	0.0170592	0.342003	-0.0246112
order	id_run_simple + condition + c_age.group + f_has.furrypet + f_income_range	Actinomycetales	c_age.group30mo	0.246658	1	0.488383	0.421563	-0.704588
order	id_run_simple + condition + c_age.group + f_has.furrypet + f_income_range	Actinomycetales	f_has.furrypetTRUE	0.615937	1	0.155916	0.310826	-0.224939
order	id_run_simple + condition + c_age.group + f_has.furrypet + f_income_range	Actinomycetales	f_income_rangelow	0.58821	1	0.181959	0.336071	-0.262511
order	id_run_simple + condition + c_age.group + f_has.furrypet + f_income_range	Bifidobacteriales	id_run_simple02	0.391433	1	0.295153	0.344394	-0.425816
order	id_run_simple + condition + c_age.group + f_has.furrypet + f_income_range	Bifidobacteriales	conditionControl	0.458071	1	-0.227449	0.306523	0.328139
order	id_run_simple + condition + c_age.group + f_has.furrypet + f_income_range	Bifidobacteriales	c_age.group20mo	8.01827e-05	0.00208475	-1.0337	0.262105	1.49132
order	id_run_simple + condition + c_age.group + f_has.furrypet + f_income_range	Bifidobacteriales	c_age.group30mo	0.0377094	0.716478	-0.824136	0.3966	1.18898
order	id_run_simple + condition + c_age.group + f_has.furrypet + f_income_range	Bifidobacteriales	f_has.furrypetTRUE	0.992872	1	-0.00240827	0.269583	0.00347439
order	id_run_simple + condition + c_age.group + f_has.furrypet + f_income_range	Bifidobacteriales	f_income_rangelow	0.804384	1	-0.0730361	0.294883	0.105369
order	id_run_simple + condition + c_age.group + f_has.furrypet + f_income_range	Corynebacteriales	id_run_simple02	0.267791	1	0.358375	0.323396	-0.517026
order	id_run_simple + condition + c_age.group + f_has.furrypet + f_income_range	Corynebacteriales	conditionControl	0.0857248	1	0.468731	0.272773	-0.676236
order	id_run_simple + condition + c_age.group + f_has.furrypet + f_income_range	Corynebacteriales	c_age.group20mo	0.242481	1	0.362883	0.310473	-0.52353
order	id_run_simple + condition + c_age.group + f_has.furrypet + f_income_range	Corynebacteriales	c_age.group30mo	0.0994758	1	0.657045	0.398838	-0.947916
order	id_run_simple + condition + c_age.group + f_has.furrypet + f_income_range	Corynebacteriales	f_has.furrypetTRUE	0.110028	1	-0.441551	0.276303	0.637024
order	id_run_simple + condition + c_age.group + f_has.furrypet + f_income_range	Corynebacteriales	f_income_rangelow	0.623016	1	0.144713	0.294383	-0.208777
order	id_run_simple + condition + c_age.group + f_has.furrypet + f_income_range	Micrococcales	id_run_simple02	0.188644	1	-0.401207	0.305192	0.578819
order	id_run_simple + condition + c_age.group + f_has.furrypet + f_income_range	Micrococcales	conditionControl	0.161859	1	0.398514	0.284888	-0.574934
order	id_run_simple + condition + c_age.group + f_has.furrypet + f_income_range	Micrococcales	c_age.group20mo	0.907551	1	0.0359791	0.309823	-0.0519069
order	id_run_simple + condition + c_age.group + f_has.furrypet + f_income_range	Micrococcales	c_age.group30mo	0.182162	1	0.504305	0.378003	-0.727558
order	id_run_simple + condition + c_age.group + f_has.furrypet + f_income_range	Micrococcales	f_has.furrypetTRUE	0.74788	1	0.0840667	0.261534	-0.121283
order	id_run_simple + condition + c_age.group + f_has.furrypet + f_income_range	Micrococcales	f_income_rangelow	0.569543	1	-0.176309	0.310008	0.254361
order	id_run_simple + condition + c_age.group + f_has.furrypet + f_income_range	Coriobacteriales	id_run_simple02	0.00120164	0.0280866	0.879326	0.271523	-1.2686
order	id_run_simple + condition + c_age.group + f_has.furrypet + f_income_range	Coriobacteriales	conditionControl	0.859752	1	-0.0415305	0.235047	0.0599158
order	id_run_simple + condition + c_age.group + f_has.furrypet + f_income_range	Coriobacteriales	c_age.group20mo	0.362902	1	-0.229613	0.252363	0.331261
order	id_run_simple + condition + c_age.group + f_has.furrypet + f_income_range	Coriobacteriales	c_age.group30mo	0.557148	1	0.198345	0.337848	-0.286151
order	id_run_simple + condition + c_age.group + f_has.furrypet + f_income_range	Coriobacteriales	f_has.furrypetTRUE	0.644269	1	-0.117673	0.254848	0.169767
order	id_run_simple + condition + c_age.group + f_has.furrypet + f_income_range	Coriobacteriales	f_income_rangelow	0.66019	1	-0.125565	0.285601	0.181151
order	id_run_simple + condition + c_age.group + f_has.furrypet + f_income_range	Bacteroidales	id_run_simple02	0.375546	1	0.338323	0.381798	-0.488097
order	id_run_simple + condition + c_age.group + f_has.furrypet + f_income_range	Bacteroidales	conditionControl	0.456678	1	-0.305869	0.410933	0.441275
order	id_run_simple + condition + c_age.group + f_has.furrypet + f_income_range	Bacteroidales	c_age.group20mo	0.0198153	0.416121	-0.86578	0.371607	1.24906
order	id_run_simple + condition + c_age.group + f_has.furrypet + f_income_range	Bacteroidales	c_age.group30mo	0.79866	1	-0.126946	0.497667	0.183144
order	id_run_simple + condition + c_age.group + f_has.furrypet + f_income_range	Bacteroidales	f_has.furrypetTRUE	0.420529	1	-0.31502	0.391084	0.454478
order	id_run_simple + condition + c_age.group + f_has.furrypet + f_income_range	Bacteroidales	f_income_rangelow	0.885564	1	-0.0522749	0.363222	0.0754168
order	id_run_simple + condition + c_age.group + f_has.furrypet + f_income_range	Desulfovibrionales	id_run_simple02	0.166689	1	0.389674	0.281776	-0.56218
order	id_run_simple + condition + c_age.group + f_has.furrypet + f_income_range	Desulfovibrionales	conditionControl	0.943483	1	-0.0157622	0.222338	0.02274
order	id_run_simple + condition + c_age.group + f_has.furrypet + f_income_range	Desulfovibrionales	c_age.group20mo	0.616958	1	0.120681	0.241282	-0.174106
order	id_run_simple + condition + c_age.group + f_has.furrypet + f_income_range	Desulfovibrionales	c_age.group30mo	0.0744484	1	0.587937	0.329589	-0.848214
order	id_run_simple + condition + c_age.group + f_has.furrypet + f_income_range	Desulfovibrionales	f_has.furrypetTRUE	0.679173	1	0.112371	0.271696	-0.162117
order	id_run_simple + condition + c_age.group + f_has.furrypet + f_income_range	Desulfovibrionales	f_income_rangelow	0.421306	1	0.167508	0.208303	-0.241663
order	id_run_simple + condition + c_age.group + f_has.furrypet + f_income_range	Erysipelotrichales	id_run_simple02	3.98628e-06	0.000103643	-0.869682	0.188565	1.25469
order	id_run_simple + condition + c_age.group + f_has.furrypet + f_income_range	Erysipelotrichales	conditionControl	0.0147498	0.383495	-0.480784	0.197167	0.693625
order	id_run_simple + condition + c_age.group + f_has.furrypet + f_income_range	Erysipelotrichales	c_age.group20mo	0.00288928	0.0664534	-0.605184	0.203131	0.873096
order	id_run_simple + condition + c_age.group + f_has.furrypet + f_income_range	Erysipelotrichales	c_age.group30mo	0.758125	1	0.0839894	0.272742	-0.121171
order	id_run_simple + condition + c_age.group + f_has.furrypet + f_income_range	Erysipelotrichales	f_has.furrypetTRUE	0.651165	1	-0.0825754	0.182631	0.119131
order	id_run_simple + condition + c_age.group + f_has.furrypet + f_income_range	Erysipelotrichales	f_income_rangelow	0.401527	1	-0.18605	0.221779	0.268413
order	id_run_simple + condition + c_age.group + f_has.furrypet + f_income_range	Lactobacillales	id_run_simple02	4.63747e-08	1.25212e-06	-1.5316	0.280273	2.20963
order	id_run_simple + condition + c_age.group + f_has.furrypet + f_income_range	Lactobacillales	conditionControl	0.365223	1	-0.201527	0.22257	0.290742
order	id_run_simple + condition + c_age.group + f_has.furrypet + f_income_range	Lactobacillales	c_age.group20mo	8.91881e-05	0.0022297	-0.905087	0.230992	1.30577
order	id_run_simple + condition + c_age.group + f_has.furrypet + f_income_range	Lactobacillales	c_age.group30mo	0.0985152	1	-0.564148	0.341475	0.813894
order	id_run_simple + condition + c_age.group + f_has.furrypet + f_income_range	Lactobacillales	f_has.furrypetTRUE	0.49655	1	0.121715	0.179012	-0.175598
order	id_run_simple + condition + c_age.group + f_has.furrypet + f_income_range	Lactobacillales	f_income_rangelow	0.346711	1	0.211847	0.225132	-0.30563
order	id_run_simple + condition + c_age.group + f_has.furrypet + f_income_range	Staphylococcales	id_run_simple02	0.000364768	0.00911919	-0.83678	0.234764	1.20722
order	id_run_simple + condition + c_age.group + f_has.furrypet + f_income_range	Staphylococcales	conditionControl	0.498428	1	0.165134	0.243933	-0.238239
order	id_run_simple + condition + c_age.group + f_has.furrypet + f_income_range	Staphylococcales	c_age.group20mo	0.015467	0.340273	-0.6538	0.270025	0.943234
order	id_run_simple + condition + c_age.group + f_has.furrypet + f_income_range	Staphylococcales	c_age.group30mo	0.667124	1	-0.139887	0.325243	0.201814
order	id_run_simple + condition + c_age.group + f_has.furrypet + f_income_range	Staphylococcales	f_has.furrypetTRUE	0.284587	1	0.233164	0.217896	-0.336385
order	id_run_simple + condition + c_age.group + f_has.furrypet + f_income_range	Staphylococcales	f_income_rangelow	0.185735	1	-0.350602	0.264944	0.505811
order	id_run_simple + condition + c_age.group + f_has.furrypet + f_income_range	Christensenellales	id_run_simple02	0.00283328	0.0623321	1.05597	0.353728	-1.52345
order	id_run_simple + condition + c_age.group + f_has.furrypet + f_income_range	Christensenellales	conditionControl	0.903742	1	0.0380392	0.314539	-0.0548789
order	id_run_simple + condition + c_age.group + f_has.furrypet + f_income_range	Christensenellales	c_age.group20mo	0.557138	1	-0.183272	0.312167	0.264406
order	id_run_simple + condition + c_age.group + f_has.furrypet + f_income_range	Christensenellales	c_age.group30mo	0.886451	1	-0.0657867	0.460703	0.0949101
order	id_run_simple + condition + c_age.group + f_has.furrypet + f_income_range	Christensenellales	f_has.furrypetTRUE	0.159134	1	-0.451099	0.320385	0.650798
order	id_run_simple + condition + c_age.group + f_has.furrypet + f_income_range	Christensenellales	f_income_rangelow	0.0377934	0.869248	0.540689	0.260311	-0.780049
order	id_run_simple + condition + c_age.group + f_has.furrypet + f_income_range	Clostridia_UCG-014	id_run_simple02	0.0628484	1	0.797265	0.428577	-1.15021
order	id_run_simple + condition + c_age.group + f_has.furrypet + f_income_range	Clostridia_UCG-014	conditionControl	0.140869	1	-0.46779	0.31767	0.674878
order	id_run_simple + condition + c_age.group + f_has.furrypet + f_income_range	Clostridia_UCG-014	c_age.group20mo	0.0581422	0.988418	0.666867	0.351979	-0.962086
order	id_run_simple + condition + c_age.group + f_has.furrypet + f_income_range	Clostridia_UCG-014	c_age.group30mo	0.435654	1	0.376595	0.483091	-0.543312
order	id_run_simple + condition + c_age.group + f_has.furrypet + f_income_range	Clostridia_UCG-014	f_has.furrypetTRUE	0.782307	1	0.0936724	0.339008	-0.135141
order	id_run_simple + condition + c_age.group + f_has.furrypet + f_income_range	Clostridia_UCG-014	f_income_rangelow	0.641341	1	0.136947	0.293989	-0.197573
order	id_run_simple + condition + c_age.group + f_has.furrypet + f_income_range	Clostridiales	id_run_simple02	0.0146493	0.292985	-1.10785	0.453861	1.59828
order	id_run_simple + condition + c_age.group + f_has.furrypet + f_income_range	Clostridiales	conditionControl	0.0775156	1	-0.686734	0.389021	0.990747
order	id_run_simple + condition + c_age.group + f_has.furrypet + f_income_range	Clostridiales	c_age.group20mo	0.0998908	1	-0.64437	0.391623	0.929629
order	id_run_simple + condition + c_age.group + f_has.furrypet + f_income_range	Clostridiales	c_age.group30mo	0.381619	1	0.527347	0.602739	-0.760801
order	id_run_simple + condition + c_age.group + f_has.furrypet + f_income_range	Clostridiales	f_has.furrypetTRUE	0.818367	1	0.0972341	0.423409	-0.140279
order	id_run_simple + condition + c_age.group + f_has.furrypet + f_income_range	Clostridiales	f_income_rangelow	0.340029	1	-0.426259	0.446762	0.614962
order	id_run_simple + condition + c_age.group + f_has.furrypet + f_income_range	Eubacteriales	id_run_simple02	0.349748	1	-0.397457	0.425052	0.573409
order	id_run_simple + condition + c_age.group + f_has.furrypet + f_income_range	Eubacteriales	conditionControl	0.978684	1	-0.0107643	0.402867	0.0155296
order	id_run_simple + condition + c_age.group + f_has.furrypet + f_income_range	Eubacteriales	c_age.group20mo	0.0275331	0.550662	-0.906304	0.411232	1.30752
order	id_run_simple + condition + c_age.group + f_has.furrypet + f_income_range	Eubacteriales	c_age.group30mo	0.0185807	0.408775	-1.23969	0.526668	1.7885
order	id_run_simple + condition + c_age.group + f_has.furrypet + f_income_range	Eubacteriales	f_has.furrypetTRUE	0.40876	1	-0.349869	0.42353	0.504754
order	id_run_simple + condition + c_age.group + f_has.furrypet + f_income_range	Eubacteriales	f_income_rangelow	0.695687	1	-0.177387	0.453501	0.255915
order	id_run_simple + condition + c_age.group + f_has.furrypet + f_income_range	Lachnospirales	id_run_simple02	0.969311	1	-0.00547774	0.142381	0.00790271
order	id_run_simple + condition + c_age.group + f_has.furrypet + f_income_range	Lachnospirales	conditionControl	1.19563e-05	0.000322821	-0.731185	0.166999	1.05488
order	id_run_simple + condition + c_age.group + f_has.furrypet + f_income_range	Lachnospirales	c_age.group20mo	0.643494	1	0.0781069	0.168763	-0.112684
order	id_run_simple + condition + c_age.group + f_has.furrypet + f_income_range	Lachnospirales	c_age.group30mo	0.0025616	0.06404	0.693467	0.229932	-1.00046
order	id_run_simple + condition + c_age.group + f_has.furrypet + f_income_range	Lachnospirales	f_has.furrypetTRUE	0.459141	1	0.122787	0.16587	-0.177145
order	id_run_simple + condition + c_age.group + f_has.furrypet + f_income_range	Lachnospirales	f_income_rangelow	0.994305	1	0.00147316	0.206389	-0.00212532
order	id_run_simple + condition + c_age.group + f_has.furrypet + f_income_range	Monoglobales	id_run_simple02	0.129375	1	0.7067	0.465985	-1.01955
order	id_run_simple + condition + c_age.group + f_has.furrypet + f_income_range	Monoglobales	conditionControl	0.0212529	0.531323	-0.910943	0.395467	1.31421
order	id_run_simple + condition + c_age.group + f_has.furrypet + f_income_range	Monoglobales	c_age.group20mo	0.0582927	0.988418	0.770264	0.406796	-1.11126
order	id_run_simple + condition + c_age.group + f_has.furrypet + f_income_range	Monoglobales	c_age.group30mo	0.00887124	0.21291	1.47418	0.563312	-2.12679
order	id_run_simple + condition + c_age.group + f_has.furrypet + f_income_range	Monoglobales	f_has.furrypetTRUE	0.574116	1	0.211523	0.376376	-0.305163
order	id_run_simple + condition + c_age.group + f_has.furrypet + f_income_range	Monoglobales	f_income_rangelow	0.00653853	0.163463	1.01607	0.373626	-1.46587
order	id_run_simple + condition + c_age.group + f_has.furrypet + f_income_range	Oscillospirales	id_run_simple02	0.00117028	0.0280866	1.26026	0.388247	-1.81817
order	id_run_simple + condition + c_age.group + f_has.furrypet + f_income_range	Oscillospirales	conditionControl	0.0700744	1	-0.668198	0.368879	0.964007
order	id_run_simple + condition + c_age.group + f_has.furrypet + f_income_range	Oscillospirales	c_age.group20mo	0.0380272	0.722517	0.799641	0.385451	-1.15364
order	id_run_simple + condition + c_age.group + f_has.furrypet + f_income_range	Oscillospirales	c_age.group30mo	0.0103513	0.238081	1.15121	0.449011	-1.66084
order	id_run_simple + condition + c_age.group + f_has.furrypet + f_income_range	Oscillospirales	f_has.furrypetTRUE	0.444482	1	-0.25866	0.338274	0.373168
order	id_run_simple + condition + c_age.group + f_has.furrypet + f_income_range	Oscillospirales	f_income_rangelow	0.0215341	0.516818	0.933113	0.405968	-1.3462
order	id_run_simple + condition + c_age.group + f_has.furrypet + f_income_range	Peptostreptococcales-Tissierellales	id_run_simple02	0.0106575	0.223808	-0.847382	0.331821	1.22251
order	id_run_simple + condition + c_age.group + f_has.furrypet + f_income_range	Peptostreptococcales-Tissierellales	conditionControl	0.587362	1	-0.14377	0.264935	0.207417
order	id_run_simple + condition + c_age.group + f_has.furrypet + f_income_range	Peptostreptococcales-Tissierellales	c_age.group20mo	0.629822	1	0.148166	0.307413	-0.213759
order	id_run_simple + condition + c_age.group + f_has.furrypet + f_income_range	Peptostreptococcales-Tissierellales	c_age.group30mo	0.0478232	0.860818	0.887338	0.448392	-1.28016
order	id_run_simple + condition + c_age.group + f_has.furrypet + f_income_range	Peptostreptococcales-Tissierellales	f_has.furrypetTRUE	0.884046	1	-0.0414054	0.283905	0.0597353
order	id_run_simple + condition + c_age.group + f_has.furrypet + f_income_range	Peptostreptococcales-Tissierellales	f_income_rangelow	0.167807	1	0.414402	0.300448	-0.597856
order	id_run_simple + condition + c_age.group + f_has.furrypet + f_income_range	Acidaminococcales	id_run_simple02	0.329055	1	-0.402222	0.412104	0.580283
order	id_run_simple + condition + c_age.group + f_has.furrypet + f_income_range	Acidaminococcales	conditionControl	0.178493	1	-0.480855	0.357404	0.693727
order	id_run_simple + condition + c_age.group + f_has.furrypet + f_income_range	Acidaminococcales	c_age.group20mo	0.229649	1	0.470281	0.391489	-0.678472
order	id_run_simple + condition + c_age.group + f_has.furrypet + f_income_range	Acidaminococcales	c_age.group30mo	0.000759098	0.0204956	1.68274	0.49973	-2.42768
order	id_run_simple + condition + c_age.group + f_has.furrypet + f_income_range	Acidaminococcales	f_has.furrypetTRUE	0.10026	1	0.676515	0.411606	-0.976005
order	id_run_simple + condition + c_age.group + f_has.furrypet + f_income_range	Acidaminococcales	f_income_rangelow	0.000142021	0.00383456	1.06978	0.28118	-1.54337
order	id_run_simple + condition + c_age.group + f_has.furrypet + f_income_range	Veillonellales-Selenomonadales	id_run_simple02	0.704386	1	0.168098	0.443053	-0.242514
order	id_run_simple + condition + c_age.group + f_has.furrypet + f_income_range	Veillonellales-Selenomonadales	conditionControl	0.798186	1	-0.0991284	0.387681	0.143012
order	id_run_simple + condition + c_age.group + f_has.furrypet + f_income_range	Veillonellales-Selenomonadales	c_age.group20mo	1.80574e-06	4.87551e-05	-1.8243	0.382129	2.6319
order	id_run_simple + condition + c_age.group + f_has.furrypet + f_income_range	Veillonellales-Selenomonadales	c_age.group30mo	0.00242538	0.0630597	-1.7896	0.590142	2.58185
order	id_run_simple + condition + c_age.group + f_has.furrypet + f_income_range	Veillonellales-Selenomonadales	f_has.furrypetTRUE	0.0930424	1	-0.603744	0.359465	0.871019
order	id_run_simple + condition + c_age.group + f_has.furrypet + f_income_range	Veillonellales-Selenomonadales	f_income_rangelow	0.00447461	0.11634	-0.961385	0.338205	1.38698
order	id_run_simple + condition + c_age.group + f_has.furrypet + f_income_range	Fusobacteriales	id_run_simple02	0.0249255	0.473584	0.607644	0.27096	-0.876645
order	id_run_simple + condition + c_age.group + f_has.furrypet + f_income_range	Fusobacteriales	conditionControl	0.0951872	1	0.41786	0.250418	-0.602844
order	id_run_simple + condition + c_age.group + f_has.furrypet + f_income_range	Fusobacteriales	c_age.group20mo	0.375768	1	-0.179059	0.202162	0.258328
order	id_run_simple + condition + c_age.group + f_has.furrypet + f_income_range	Fusobacteriales	c_age.group30mo	0.784618	1	-0.0953166	0.348754	0.137513
order	id_run_simple + condition + c_age.group + f_has.furrypet + f_income_range	Fusobacteriales	f_has.furrypetTRUE	0.020116	0.543133	-0.505201	0.217368	0.72885
order	id_run_simple + condition + c_age.group + f_has.furrypet + f_income_range	Fusobacteriales	f_income_rangelow	0.687278	1	-0.10176	0.252787	0.146808
order	id_run_simple + condition + c_age.group + f_has.furrypet + f_income_range	Saccharimonadales	id_run_simple02	0.144423	1	-0.485166	0.332416	0.699947
order	id_run_simple + condition + c_age.group + f_has.furrypet + f_income_range	Saccharimonadales	conditionControl	0.576152	1	0.179135	0.320449	-0.258438
order	id_run_simple + condition + c_age.group + f_has.furrypet + f_income_range	Saccharimonadales	c_age.group20mo	0.73721	1	-0.104827	0.312404	0.151234
order	id_run_simple + condition + c_age.group + f_has.furrypet + f_income_range	Saccharimonadales	c_age.group30mo	0.0242129	0.508472	0.910745	0.404105	-1.31393
order	id_run_simple + condition + c_age.group + f_has.furrypet + f_income_range	Saccharimonadales	f_has.furrypetTRUE	0.393187	1	0.275198	0.322301	-0.397026
order	id_run_simple + condition + c_age.group + f_has.furrypet + f_income_range	Saccharimonadales	f_income_rangelow	0.885893	1	0.0437777	0.305065	-0.0631579
order	id_run_simple + condition + c_age.group + f_has.furrypet + f_income_range	Burkholderiales	id_run_simple02	0.242378	1	0.312982	0.26772	-0.451537
order	id_run_simple + condition + c_age.group + f_has.furrypet + f_income_range	Burkholderiales	conditionControl	0.528601	1	0.12611	0.200129	-0.181938
order	id_run_simple + condition + c_age.group + f_has.furrypet + f_income_range	Burkholderiales	c_age.group20mo	0.240964	1	-0.257295	0.219426	0.371199
order	id_run_simple + condition + c_age.group + f_has.furrypet + f_income_range	Burkholderiales	c_age.group30mo	0.619826	1	-0.155156	0.312754	0.223843
order	id_run_simple + condition + c_age.group + f_has.furrypet + f_income_range	Burkholderiales	f_has.furrypetTRUE	0.854588	1	0.0440782	0.240513	-0.0635914
order	id_run_simple + condition + c_age.group + f_has.furrypet + f_income_range	Burkholderiales	f_income_rangelow	0.344431	1	-0.184306	0.194941	0.265897
order	id_run_simple + condition + c_age.group + f_has.furrypet + f_income_range	Enterobacterales	id_run_simple02	0.120736	1	-0.53033	0.341775	0.765104
order	id_run_simple + condition + c_age.group + f_has.furrypet + f_income_range	Enterobacterales	conditionControl	0.732453	1	0.103198	0.301867	-0.148883
order	id_run_simple + condition + c_age.group + f_has.furrypet + f_income_range	Enterobacterales	c_age.group20mo	0.00151714	0.0364114	-1.00844	0.31798	1.45487
order	id_run_simple + condition + c_age.group + f_has.furrypet + f_income_range	Enterobacterales	c_age.group30mo	0.0265125	0.53025	-1.02392	0.461513	1.47721
order	id_run_simple + condition + c_age.group + f_has.furrypet + f_income_range	Enterobacterales	f_has.furrypetTRUE	0.0656616	1	-0.535937	0.291155	0.773194
order	id_run_simple + condition + c_age.group + f_has.furrypet + f_income_range	Enterobacterales	f_income_rangelow	0.418295	1	-0.259297	0.320363	0.374086
order	id_run_simple + condition + c_age.group + f_has.furrypet + f_income_range	Pasteurellales	id_run_simple02	0.142447	1	-0.460693	0.314093	0.664639
order	id_run_simple + condition + c_age.group + f_has.furrypet + f_income_range	Pasteurellales	conditionControl	0.985833	1	0.00518081	0.291764	-0.00747433
order	id_run_simple + condition + c_age.group + f_has.furrypet + f_income_range	Pasteurellales	c_age.group20mo	0.0429389	0.7729	-0.59925	0.296028	0.864535
order	id_run_simple + condition + c_age.group + f_has.furrypet + f_income_range	Pasteurellales	c_age.group30mo	0.815908	1	-0.0926259	0.397859	0.133631
order	id_run_simple + condition + c_age.group + f_has.furrypet + f_income_range	Pasteurellales	f_has.furrypetTRUE	0.303301	1	0.304687	0.295991	-0.43957
order	id_run_simple + condition + c_age.group + f_has.furrypet + f_income_range	Pasteurellales	f_income_rangelow	0.965776	1	0.0139299	0.324657	-0.0200966
order	id_run_simple + condition + c_age.group + f_has.furrypet + f_income_range	Pseudomonadales	id_run_simple02	0.168564	1	-0.386897	0.281005	0.558175
order	id_run_simple + condition + c_age.group + f_has.furrypet + f_income_range	Pseudomonadales	conditionControl	0.139376	1	-0.336652	0.227757	0.485687
order	id_run_simple + condition + c_age.group + f_has.furrypet + f_income_range	Pseudomonadales	c_age.group20mo	0.964848	1	0.0121934	0.276677	-0.0175914
order	id_run_simple + condition + c_age.group + f_has.furrypet + f_income_range	Pseudomonadales	c_age.group30mo	0.752713	1	0.0901839	0.28624	-0.130108
order	id_run_simple + condition + c_age.group + f_has.furrypet + f_income_range	Pseudomonadales	f_has.furrypetTRUE	0.89143	1	-0.0306442	0.224507	0.0442102
order	id_run_simple + condition + c_age.group + f_has.furrypet + f_income_range	Pseudomonadales	f_income_rangelow	0.798968	1	0.0526934	0.206899	-0.0760205
order	id_run_simple + condition + c_age.group + f_has.furrypet + f_income_range	Verrucomicrobiales	id_run_simple02	0.59245	1	-0.309002	0.577261	0.445795
order	id_run_simple + condition + c_age.group + f_has.furrypet + f_income_range	Verrucomicrobiales	conditionControl	0.849157	1	0.104616	0.550048	-0.150929
order	id_run_simple + condition + c_age.group + f_has.furrypet + f_income_range	Verrucomicrobiales	c_age.group20mo	0.370321	1	-0.460599	0.514135	0.664504
order	id_run_simple + condition + c_age.group + f_has.furrypet + f_income_range	Verrucomicrobiales	c_age.group30mo	0.409533	1	-0.600038	0.72757	0.865671
order	id_run_simple + condition + c_age.group + f_has.furrypet + f_income_range	Verrucomicrobiales	f_has.furrypetTRUE	0.194056	1	-0.697554	0.537128	1.00636
order	id_run_simple + condition + c_age.group + f_has.furrypet + f_income_range	Verrucomicrobiales	f_income_rangelow	0.971022	1	-0.0203561	0.560363	0.0293676
order	id_run_simple + condition + c_age.group + f_income_range + f_has.furrypet	Actinomycetales	id_run_simple02	0.984731	1	0.00628509	0.328409	-0.00906747
order	id_run_simple + condition + c_age.group + f_income_range + f_has.furrypet	Actinomycetales	conditionControl	0.235982	1	-0.372575	0.314386	0.537513
order	id_run_simple + condition + c_age.group + f_income_range + f_has.furrypet	Actinomycetales	c_age.group20mo	0.960218	1	0.0170592	0.342003	-0.0246112
order	id_run_simple + condition + c_age.group + f_income_range + f_has.furrypet	Actinomycetales	c_age.group30mo	0.246658	1	0.488383	0.421563	-0.704588
order	id_run_simple + condition + c_age.group + f_income_range + f_has.furrypet	Actinomycetales	f_income_rangelow	0.58821	1	0.181959	0.336071	-0.262511
order	id_run_simple + condition + c_age.group + f_income_range + f_has.furrypet	Actinomycetales	f_has.furrypetTRUE	0.615937	1	0.155916	0.310826	-0.224939
order	id_run_simple + condition + c_age.group + f_income_range + f_has.furrypet	Bifidobacteriales	id_run_simple02	0.391433	1	0.295153	0.344394	-0.425816
order	id_run_simple + condition + c_age.group + f_income_range + f_has.furrypet	Bifidobacteriales	conditionControl	0.458071	1	-0.227449	0.306523	0.328139
order	id_run_simple + condition + c_age.group + f_income_range + f_has.furrypet	Bifidobacteriales	c_age.group20mo	8.01827e-05	0.00208475	-1.0337	0.262105	1.49132
order	id_run_simple + condition + c_age.group + f_income_range + f_has.furrypet	Bifidobacteriales	c_age.group30mo	0.0377094	0.716478	-0.824136	0.3966	1.18898
order	id_run_simple + condition + c_age.group + f_income_range + f_has.furrypet	Bifidobacteriales	f_income_rangelow	0.804384	1	-0.0730361	0.294883	0.105369
order	id_run_simple + condition + c_age.group + f_income_range + f_has.furrypet	Bifidobacteriales	f_has.furrypetTRUE	0.992872	1	-0.00240827	0.269583	0.00347439
order	id_run_simple + condition + c_age.group + f_income_range + f_has.furrypet	Corynebacteriales	id_run_simple02	0.267791	1	0.358375	0.323396	-0.517026
order	id_run_simple + condition + c_age.group + f_income_range + f_has.furrypet	Corynebacteriales	conditionControl	0.0857248	1	0.468731	0.272773	-0.676236
order	id_run_simple + condition + c_age.group + f_income_range + f_has.furrypet	Corynebacteriales	c_age.group20mo	0.242481	1	0.362883	0.310473	-0.52353
order	id_run_simple + condition + c_age.group + f_income_range + f_has.furrypet	Corynebacteriales	c_age.group30mo	0.0994758	1	0.657045	0.398838	-0.947916
order	id_run_simple + condition + c_age.group + f_income_range + f_has.furrypet	Corynebacteriales	f_income_rangelow	0.623016	1	0.144713	0.294383	-0.208777
order	id_run_simple + condition + c_age.group + f_income_range + f_has.furrypet	Corynebacteriales	f_has.furrypetTRUE	0.110028	1	-0.441551	0.276303	0.637024
order	id_run_simple + condition + c_age.group + f_income_range + f_has.furrypet	Micrococcales	id_run_simple02	0.188644	1	-0.401207	0.305192	0.578819
order	id_run_simple + condition + c_age.group + f_income_range + f_has.furrypet	Micrococcales	conditionControl	0.161859	1	0.398514	0.284888	-0.574934
order	id_run_simple + condition + c_age.group + f_income_range + f_has.furrypet	Micrococcales	c_age.group20mo	0.907551	1	0.0359791	0.309823	-0.0519069
order	id_run_simple + condition + c_age.group + f_income_range + f_has.furrypet	Micrococcales	c_age.group30mo	0.182162	1	0.504305	0.378003	-0.727558
order	id_run_simple + condition + c_age.group + f_income_range + f_has.furrypet	Micrococcales	f_income_rangelow	0.569543	1	-0.176309	0.310008	0.254361
order	id_run_simple + condition + c_age.group + f_income_range + f_has.furrypet	Micrococcales	f_has.furrypetTRUE	0.74788	1	0.0840667	0.261534	-0.121283
order	id_run_simple + condition + c_age.group + f_income_range + f_has.furrypet	Coriobacteriales	id_run_simple02	0.00120164	0.0280866	0.879326	0.271523	-1.2686
order	id_run_simple + condition + c_age.group + f_income_range + f_has.furrypet	Coriobacteriales	conditionControl	0.859752	1	-0.0415305	0.235047	0.0599158
order	id_run_simple + condition + c_age.group + f_income_range + f_has.furrypet	Coriobacteriales	c_age.group20mo	0.362902	1	-0.229613	0.252363	0.331261
order	id_run_simple + condition + c_age.group + f_income_range + f_has.furrypet	Coriobacteriales	c_age.group30mo	0.557148	1	0.198345	0.337848	-0.286151
order	id_run_simple + condition + c_age.group + f_income_range + f_has.furrypet	Coriobacteriales	f_income_rangelow	0.66019	1	-0.125565	0.285601	0.181151
order	id_run_simple + condition + c_age.group + f_income_range + f_has.furrypet	Coriobacteriales	f_has.furrypetTRUE	0.644269	1	-0.117673	0.254848	0.169767
order	id_run_simple + condition + c_age.group + f_income_range + f_has.furrypet	Bacteroidales	id_run_simple02	0.375546	1	0.338323	0.381798	-0.488097
order	id_run_simple + condition + c_age.group + f_income_range + f_has.furrypet	Bacteroidales	conditionControl	0.456678	1	-0.305869	0.410933	0.441275
order	id_run_simple + condition + c_age.group + f_income_range + f_has.furrypet	Bacteroidales	c_age.group20mo	0.0198153	0.416121	-0.86578	0.371607	1.24906
order	id_run_simple + condition + c_age.group + f_income_range + f_has.furrypet	Bacteroidales	c_age.group30mo	0.79866	1	-0.126946	0.497667	0.183144
order	id_run_simple + condition + c_age.group + f_income_range + f_has.furrypet	Bacteroidales	f_income_rangelow	0.885564	1	-0.0522749	0.363222	0.0754168
order	id_run_simple + condition + c_age.group + f_income_range + f_has.furrypet	Bacteroidales	f_has.furrypetTRUE	0.420529	1	-0.31502	0.391084	0.454478
order	id_run_simple + condition + c_age.group + f_income_range + f_has.furrypet	Desulfovibrionales	id_run_simple02	0.166689	1	0.389674	0.281776	-0.56218
order	id_run_simple + condition + c_age.group + f_income_range + f_has.furrypet	Desulfovibrionales	conditionControl	0.943483	1	-0.0157622	0.222338	0.02274
order	id_run_simple + condition + c_age.group + f_income_range + f_has.furrypet	Desulfovibrionales	c_age.group20mo	0.616958	1	0.120681	0.241282	-0.174106
order	id_run_simple + condition + c_age.group + f_income_range + f_has.furrypet	Desulfovibrionales	c_age.group30mo	0.0744484	1	0.587937	0.329589	-0.848214
order	id_run_simple + condition + c_age.group + f_income_range + f_has.furrypet	Desulfovibrionales	f_income_rangelow	0.421306	1	0.167508	0.208303	-0.241663
order	id_run_simple + condition + c_age.group + f_income_range + f_has.furrypet	Desulfovibrionales	f_has.furrypetTRUE	0.679173	1	0.112371	0.271696	-0.162117
order	id_run_simple + condition + c_age.group + f_income_range + f_has.furrypet	Erysipelotrichales	id_run_simple02	3.98628e-06	0.000103643	-0.869682	0.188565	1.25469
order	id_run_simple + condition + c_age.group + f_income_range + f_has.furrypet	Erysipelotrichales	conditionControl	0.0147498	0.383495	-0.480784	0.197167	0.693625
order	id_run_simple + condition + c_age.group + f_income_range + f_has.furrypet	Erysipelotrichales	c_age.group20mo	0.00288928	0.0664534	-0.605184	0.203131	0.873096
order	id_run_simple + condition + c_age.group + f_income_range + f_has.furrypet	Erysipelotrichales	c_age.group30mo	0.758125	1	0.0839894	0.272742	-0.121171
order	id_run_simple + condition + c_age.group + f_income_range + f_has.furrypet	Erysipelotrichales	f_income_rangelow	0.401527	1	-0.18605	0.221779	0.268413
order	id_run_simple + condition + c_age.group + f_income_range + f_has.furrypet	Erysipelotrichales	f_has.furrypetTRUE	0.651165	1	-0.0825754	0.182631	0.119131
order	id_run_simple + condition + c_age.group + f_income_range + f_has.furrypet	Lactobacillales	id_run_simple02	4.63747e-08	1.25212e-06	-1.5316	0.280273	2.20963
order	id_run_simple + condition + c_age.group + f_income_range + f_has.furrypet	Lactobacillales	conditionControl	0.365223	1	-0.201527	0.22257	0.290742
order	id_run_simple + condition + c_age.group + f_income_range + f_has.furrypet	Lactobacillales	c_age.group20mo	8.91881e-05	0.0022297	-0.905087	0.230992	1.30577
order	id_run_simple + condition + c_age.group + f_income_range + f_has.furrypet	Lactobacillales	c_age.group30mo	0.0985152	1	-0.564148	0.341475	0.813894
order	id_run_simple + condition + c_age.group + f_income_range + f_has.furrypet	Lactobacillales	f_income_rangelow	0.346711	1	0.211847	0.225132	-0.30563
order	id_run_simple + condition + c_age.group + f_income_range + f_has.furrypet	Lactobacillales	f_has.furrypetTRUE	0.49655	1	0.121715	0.179012	-0.175598
order	id_run_simple + condition + c_age.group + f_income_range + f_has.furrypet	Staphylococcales	id_run_simple02	0.000364768	0.00911919	-0.83678	0.234764	1.20722
order	id_run_simple + condition + c_age.group + f_income_range + f_has.furrypet	Staphylococcales	conditionControl	0.498428	1	0.165134	0.243933	-0.238239
order	id_run_simple + condition + c_age.group + f_income_range + f_has.furrypet	Staphylococcales	c_age.group20mo	0.015467	0.340273	-0.6538	0.270025	0.943234
order	id_run_simple + condition + c_age.group + f_income_range + f_has.furrypet	Staphylococcales	c_age.group30mo	0.667124	1	-0.139887	0.325243	0.201814
order	id_run_simple + condition + c_age.group + f_income_range + f_has.furrypet	Staphylococcales	f_income_rangelow	0.185735	1	-0.350602	0.264944	0.505811
order	id_run_simple + condition + c_age.group + f_income_range + f_has.furrypet	Staphylococcales	f_has.furrypetTRUE	0.284587	1	0.233164	0.217896	-0.336385
order	id_run_simple + condition + c_age.group + f_income_range + f_has.furrypet	Christensenellales	id_run_simple02	0.00283328	0.0623321	1.05597	0.353728	-1.52345
order	id_run_simple + condition + c_age.group + f_income_range + f_has.furrypet	Christensenellales	conditionControl	0.903742	1	0.0380392	0.314539	-0.0548789
order	id_run_simple + condition + c_age.group + f_income_range + f_has.furrypet	Christensenellales	c_age.group20mo	0.557138	1	-0.183272	0.312167	0.264406
order	id_run_simple + condition + c_age.group + f_income_range + f_has.furrypet	Christensenellales	c_age.group30mo	0.886451	1	-0.0657867	0.460703	0.0949101
order	id_run_simple + condition + c_age.group + f_income_range + f_has.furrypet	Christensenellales	f_income_rangelow	0.0377934	0.869248	0.540689	0.260311	-0.780049
order	id_run_simple + condition + c_age.group + f_income_range + f_has.furrypet	Christensenellales	f_has.furrypetTRUE	0.159134	1	-0.451099	0.320385	0.650798
order	id_run_simple + condition + c_age.group + f_income_range + f_has.furrypet	Clostridia_UCG-014	id_run_simple02	0.0628484	1	0.797265	0.428577	-1.15021
order	id_run_simple + condition + c_age.group + f_income_range + f_has.furrypet	Clostridia_UCG-014	conditionControl	0.140869	1	-0.46779	0.31767	0.674878
order	id_run_simple + condition + c_age.group + f_income_range + f_has.furrypet	Clostridia_UCG-014	c_age.group20mo	0.0581422	0.988418	0.666867	0.351979	-0.962086
order	id_run_simple + condition + c_age.group + f_income_range + f_has.furrypet	Clostridia_UCG-014	c_age.group30mo	0.435654	1	0.376595	0.483091	-0.543312
order	id_run_simple + condition + c_age.group + f_income_range + f_has.furrypet	Clostridia_UCG-014	f_income_rangelow	0.641341	1	0.136947	0.293989	-0.197573
order	id_run_simple + condition + c_age.group + f_income_range + f_has.furrypet	Clostridia_UCG-014	f_has.furrypetTRUE	0.782307	1	0.0936724	0.339008	-0.135141
order	id_run_simple + condition + c_age.group + f_income_range + f_has.furrypet	Clostridiales	id_run_simple02	0.0146493	0.292985	-1.10785	0.453861	1.59828
order	id_run_simple + condition + c_age.group + f_income_range + f_has.furrypet	Clostridiales	conditionControl	0.0775156	1	-0.686734	0.389021	0.990747
order	id_run_simple + condition + c_age.group + f_income_range + f_has.furrypet	Clostridiales	c_age.group20mo	0.0998908	1	-0.64437	0.391623	0.929629
order	id_run_simple + condition + c_age.group + f_income_range + f_has.furrypet	Clostridiales	c_age.group30mo	0.381619	1	0.527347	0.602739	-0.760801
order	id_run_simple + condition + c_age.group + f_income_range + f_has.furrypet	Clostridiales	f_income_rangelow	0.340029	1	-0.426259	0.446762	0.614962
order	id_run_simple + condition + c_age.group + f_income_range + f_has.furrypet	Clostridiales	f_has.furrypetTRUE	0.818367	1	0.0972341	0.423409	-0.140279
order	id_run_simple + condition + c_age.group + f_income_range + f_has.furrypet	Eubacteriales	id_run_simple02	0.349748	1	-0.397457	0.425052	0.573409
order	id_run_simple + condition + c_age.group + f_income_range + f_has.furrypet	Eubacteriales	conditionControl	0.978684	1	-0.0107643	0.402867	0.0155296
order	id_run_simple + condition + c_age.group + f_income_range + f_has.furrypet	Eubacteriales	c_age.group20mo	0.0275331	0.550662	-0.906304	0.411232	1.30752
order	id_run_simple + condition + c_age.group + f_income_range + f_has.furrypet	Eubacteriales	c_age.group30mo	0.0185807	0.408775	-1.23969	0.526668	1.7885
order	id_run_simple + condition + c_age.group + f_income_range + f_has.furrypet	Eubacteriales	f_income_rangelow	0.695687	1	-0.177387	0.453501	0.255915
order	id_run_simple + condition + c_age.group + f_income_range + f_has.furrypet	Eubacteriales	f_has.furrypetTRUE	0.40876	1	-0.349869	0.42353	0.504754
order	id_run_simple + condition + c_age.group + f_income_range + f_has.furrypet	Lachnospirales	id_run_simple02	0.969311	1	-0.00547774	0.142381	0.00790271
order	id_run_simple + condition + c_age.group + f_income_range + f_has.furrypet	Lachnospirales	conditionControl	1.19563e-05	0.000322821	-0.731185	0.166999	1.05488
order	id_run_simple + condition + c_age.group + f_income_range + f_has.furrypet	Lachnospirales	c_age.group20mo	0.643494	1	0.0781069	0.168763	-0.112684
order	id_run_simple + condition + c_age.group + f_income_range + f_has.furrypet	Lachnospirales	c_age.group30mo	0.0025616	0.06404	0.693467	0.229932	-1.00046
order	id_run_simple + condition + c_age.group + f_income_range + f_has.furrypet	Lachnospirales	f_income_rangelow	0.994305	1	0.00147316	0.206389	-0.00212532
order	id_run_simple + condition + c_age.group + f_income_range + f_has.furrypet	Lachnospirales	f_has.furrypetTRUE	0.459141	1	0.122787	0.16587	-0.177145
order	id_run_simple + condition + c_age.group + f_income_range + f_has.furrypet	Monoglobales	id_run_simple02	0.129375	1	0.7067	0.465985	-1.01955
order	id_run_simple + condition + c_age.group + f_income_range + f_has.furrypet	Monoglobales	conditionControl	0.0212529	0.531323	-0.910943	0.395467	1.31421
order	id_run_simple + condition + c_age.group + f_income_range + f_has.furrypet	Monoglobales	c_age.group20mo	0.0582927	0.988418	0.770264	0.406796	-1.11126
order	id_run_simple + condition + c_age.group + f_income_range + f_has.furrypet	Monoglobales	c_age.group30mo	0.00887124	0.21291	1.47418	0.563312	-2.12679
order	id_run_simple + condition + c_age.group + f_income_range + f_has.furrypet	Monoglobales	f_income_rangelow	0.00653853	0.163463	1.01607	0.373626	-1.46587
order	id_run_simple + condition + c_age.group + f_income_range + f_has.furrypet	Monoglobales	f_has.furrypetTRUE	0.574116	1	0.211523	0.376376	-0.305163
order	id_run_simple + condition + c_age.group + f_income_range + f_has.furrypet	Oscillospirales	id_run_simple02	0.00117028	0.0280866	1.26026	0.388247	-1.81817
order	id_run_simple + condition + c_age.group + f_income_range + f_has.furrypet	Oscillospirales	conditionControl	0.0700744	1	-0.668198	0.368879	0.964007
order	id_run_simple + condition + c_age.group + f_income_range + f_has.furrypet	Oscillospirales	c_age.group20mo	0.0380272	0.722517	0.799641	0.385451	-1.15364
order	id_run_simple + condition + c_age.group + f_income_range + f_has.furrypet	Oscillospirales	c_age.group30mo	0.0103513	0.238081	1.15121	0.449011	-1.66084
order	id_run_simple + condition + c_age.group + f_income_range + f_has.furrypet	Oscillospirales	f_income_rangelow	0.0215341	0.516818	0.933113	0.405968	-1.3462
order	id_run_simple + condition + c_age.group + f_income_range + f_has.furrypet	Oscillospirales	f_has.furrypetTRUE	0.444482	1	-0.25866	0.338274	0.373168
order	id_run_simple + condition + c_age.group + f_income_range + f_has.furrypet	Peptostreptococcales-Tissierellales	id_run_simple02	0.0106575	0.223808	-0.847382	0.331821	1.22251
order	id_run_simple + condition + c_age.group + f_income_range + f_has.furrypet	Peptostreptococcales-Tissierellales	conditionControl	0.587362	1	-0.14377	0.264935	0.207417
order	id_run_simple + condition + c_age.group + f_income_range + f_has.furrypet	Peptostreptococcales-Tissierellales	c_age.group20mo	0.629822	1	0.148166	0.307413	-0.213759
order	id_run_simple + condition + c_age.group + f_income_range + f_has.furrypet	Peptostreptococcales-Tissierellales	c_age.group30mo	0.0478232	0.860818	0.887338	0.448392	-1.28016
order	id_run_simple + condition + c_age.group + f_income_range + f_has.furrypet	Peptostreptococcales-Tissierellales	f_income_rangelow	0.167807	1	0.414402	0.300448	-0.597856
order	id_run_simple + condition + c_age.group + f_income_range + f_has.furrypet	Peptostreptococcales-Tissierellales	f_has.furrypetTRUE	0.884046	1	-0.0414054	0.283905	0.0597353
order	id_run_simple + condition + c_age.group + f_income_range + f_has.furrypet	Acidaminococcales	id_run_simple02	0.329055	1	-0.402222	0.412104	0.580283
order	id_run_simple + condition + c_age.group + f_income_range + f_has.furrypet	Acidaminococcales	conditionControl	0.178493	1	-0.480855	0.357404	0.693727
order	id_run_simple + condition + c_age.group + f_income_range + f_has.furrypet	Acidaminococcales	c_age.group20mo	0.229649	1	0.470281	0.391489	-0.678472
order	id_run_simple + condition + c_age.group + f_income_range + f_has.furrypet	Acidaminococcales	c_age.group30mo	0.000759098	0.0204956	1.68274	0.49973	-2.42768
order	id_run_simple + condition + c_age.group + f_income_range + f_has.furrypet	Acidaminococcales	f_income_rangelow	0.000142021	0.00383456	1.06978	0.28118	-1.54337
order	id_run_simple + condition + c_age.group + f_income_range + f_has.furrypet	Acidaminococcales	f_has.furrypetTRUE	0.10026	1	0.676515	0.411606	-0.976005
order	id_run_simple + condition + c_age.group + f_income_range + f_has.furrypet	Veillonellales-Selenomonadales	id_run_simple02	0.704386	1	0.168098	0.443053	-0.242514
order	id_run_simple + condition + c_age.group + f_income_range + f_has.furrypet	Veillonellales-Selenomonadales	conditionControl	0.798186	1	-0.0991284	0.387681	0.143012
order	id_run_simple + condition + c_age.group + f_income_range + f_has.furrypet	Veillonellales-Selenomonadales	c_age.group20mo	1.80574e-06	4.87551e-05	-1.8243	0.382129	2.6319
order	id_run_simple + condition + c_age.group + f_income_range + f_has.furrypet	Veillonellales-Selenomonadales	c_age.group30mo	0.00242538	0.0630597	-1.7896	0.590142	2.58185
order	id_run_simple + condition + c_age.group + f_income_range + f_has.furrypet	Veillonellales-Selenomonadales	f_income_rangelow	0.00447461	0.11634	-0.961385	0.338205	1.38698
order	id_run_simple + condition + c_age.group + f_income_range + f_has.furrypet	Veillonellales-Selenomonadales	f_has.furrypetTRUE	0.0930424	1	-0.603744	0.359465	0.871019
order	id_run_simple + condition + c_age.group + f_income_range + f_has.furrypet	Fusobacteriales	id_run_simple02	0.0249255	0.473584	0.607644	0.27096	-0.876645
order	id_run_simple + condition + c_age.group + f_income_range + f_has.furrypet	Fusobacteriales	conditionControl	0.0951872	1	0.41786	0.250418	-0.602844
order	id_run_simple + condition + c_age.group + f_income_range + f_has.furrypet	Fusobacteriales	c_age.group20mo	0.375768	1	-0.179059	0.202162	0.258328
order	id_run_simple + condition + c_age.group + f_income_range + f_has.furrypet	Fusobacteriales	c_age.group30mo	0.784618	1	-0.0953166	0.348754	0.137513
order	id_run_simple + condition + c_age.group + f_income_range + f_has.furrypet	Fusobacteriales	f_income_rangelow	0.687278	1	-0.10176	0.252787	0.146808
order	id_run_simple + condition + c_age.group + f_income_range + f_has.furrypet	Fusobacteriales	f_has.furrypetTRUE	0.020116	0.543133	-0.505201	0.217368	0.72885
order	id_run_simple + condition + c_age.group + f_income_range + f_has.furrypet	Saccharimonadales	id_run_simple02	0.144423	1	-0.485166	0.332416	0.699947
order	id_run_simple + condition + c_age.group + f_income_range + f_has.furrypet	Saccharimonadales	conditionControl	0.576152	1	0.179135	0.320449	-0.258438
order	id_run_simple + condition + c_age.group + f_income_range + f_has.furrypet	Saccharimonadales	c_age.group20mo	0.73721	1	-0.104827	0.312404	0.151234
order	id_run_simple + condition + c_age.group + f_income_range + f_has.furrypet	Saccharimonadales	c_age.group30mo	0.0242129	0.508472	0.910745	0.404105	-1.31393
order	id_run_simple + condition + c_age.group + f_income_range + f_has.furrypet	Saccharimonadales	f_income_rangelow	0.885893	1	0.0437777	0.305065	-0.0631579
order	id_run_simple + condition + c_age.group + f_income_range + f_has.furrypet	Saccharimonadales	f_has.furrypetTRUE	0.393187	1	0.275198	0.322301	-0.397026
order	id_run_simple + condition + c_age.group + f_income_range + f_has.furrypet	Burkholderiales	id_run_simple02	0.242378	1	0.312982	0.26772	-0.451537
order	id_run_simple + condition + c_age.group + f_income_range + f_has.furrypet	Burkholderiales	conditionControl	0.528601	1	0.12611	0.200129	-0.181938
order	id_run_simple + condition + c_age.group + f_income_range + f_has.furrypet	Burkholderiales	c_age.group20mo	0.240964	1	-0.257295	0.219426	0.371199
order	id_run_simple + condition + c_age.group + f_income_range + f_has.furrypet	Burkholderiales	c_age.group30mo	0.619826	1	-0.155156	0.312754	0.223843
order	id_run_simple + condition + c_age.group + f_income_range + f_has.furrypet	Burkholderiales	f_income_rangelow	0.344431	1	-0.184306	0.194941	0.265897
order	id_run_simple + condition + c_age.group + f_income_range + f_has.furrypet	Burkholderiales	f_has.furrypetTRUE	0.854588	1	0.0440782	0.240513	-0.0635914
order	id_run_simple + condition + c_age.group + f_income_range + f_has.furrypet	Enterobacterales	id_run_simple02	0.120736	1	-0.53033	0.341775	0.765104
order	id_run_simple + condition + c_age.group + f_income_range + f_has.furrypet	Enterobacterales	conditionControl	0.732453	1	0.103198	0.301867	-0.148883
order	id_run_simple + condition + c_age.group + f_income_range + f_has.furrypet	Enterobacterales	c_age.group20mo	0.00151714	0.0364114	-1.00844	0.31798	1.45487
order	id_run_simple + condition + c_age.group + f_income_range + f_has.furrypet	Enterobacterales	c_age.group30mo	0.0265125	0.53025	-1.02392	0.461513	1.47721
order	id_run_simple + condition + c_age.group + f_income_range + f_has.furrypet	Enterobacterales	f_income_rangelow	0.418295	1	-0.259297	0.320363	0.374086
order	id_run_simple + condition + c_age.group + f_income_range + f_has.furrypet	Enterobacterales	f_has.furrypetTRUE	0.0656616	1	-0.535937	0.291155	0.773194
order	id_run_simple + condition + c_age.group + f_income_range + f_has.furrypet	Pasteurellales	id_run_simple02	0.142447	1	-0.460693	0.314093	0.664639
order	id_run_simple + condition + c_age.group + f_income_range + f_has.furrypet	Pasteurellales	conditionControl	0.985833	1	0.00518081	0.291764	-0.00747433
order	id_run_simple + condition + c_age.group + f_income_range + f_has.furrypet	Pasteurellales	c_age.group20mo	0.0429389	0.7729	-0.59925	0.296028	0.864535
order	id_run_simple + condition + c_age.group + f_income_range + f_has.furrypet	Pasteurellales	c_age.group30mo	0.815908	1	-0.0926259	0.397859	0.133631
order	id_run_simple + condition + c_age.group + f_income_range + f_has.furrypet	Pasteurellales	f_income_rangelow	0.965776	1	0.0139299	0.324657	-0.0200966
order	id_run_simple + condition + c_age.group + f_income_range + f_has.furrypet	Pasteurellales	f_has.furrypetTRUE	0.303301	1	0.304687	0.295991	-0.43957
order	id_run_simple + condition + c_age.group + f_income_range + f_has.furrypet	Pseudomonadales	id_run_simple02	0.168564	1	-0.386897	0.281005	0.558175
order	id_run_simple + condition + c_age.group + f_income_range + f_has.furrypet	Pseudomonadales	conditionControl	0.139376	1	-0.336652	0.227757	0.485687
order	id_run_simple + condition + c_age.group + f_income_range + f_has.furrypet	Pseudomonadales	c_age.group20mo	0.964848	1	0.0121934	0.276677	-0.0175914
order	id_run_simple + condition + c_age.group + f_income_range + f_has.furrypet	Pseudomonadales	c_age.group30mo	0.752713	1	0.0901839	0.28624	-0.130108
order	id_run_simple + condition + c_age.group + f_income_range + f_has.furrypet	Pseudomonadales	f_income_rangelow	0.798968	1	0.0526934	0.206899	-0.0760205
order	id_run_simple + condition + c_age.group + f_income_range + f_has.furrypet	Pseudomonadales	f_has.furrypetTRUE	0.89143	1	-0.0306442	0.224507	0.0442102
order	id_run_simple + condition + c_age.group + f_income_range + f_has.furrypet	Verrucomicrobiales	id_run_simple02	0.59245	1	-0.309002	0.577261	0.445795
order	id_run_simple + condition + c_age.group + f_income_range + f_has.furrypet	Verrucomicrobiales	conditionControl	0.849157	1	0.104616	0.550048	-0.150929
order	id_run_simple + condition + c_age.group + f_income_range + f_has.furrypet	Verrucomicrobiales	c_age.group20mo	0.370321	1	-0.460599	0.514135	0.664504
order	id_run_simple + condition + c_age.group + f_income_range + f_has.furrypet	Verrucomicrobiales	c_age.group30mo	0.409533	1	-0.600038	0.72757	0.865671
order	id_run_simple + condition + c_age.group + f_income_range + f_has.furrypet	Verrucomicrobiales	f_income_rangelow	0.971022	1	-0.0203561	0.560363	0.0293676
order	id_run_simple + condition + c_age.group + f_income_range + f_has.furrypet	Verrucomicrobiales	f_has.furrypetTRUE	0.194056	1	-0.697554	0.537128	1.00636
family	id_run_simple + condition + c_age.group + f_income_range	Actinomycetaceae	id_run_simple02	0.363193	1	-0.284502	0.312881	0.41045
family	id_run_simple + condition + c_age.group + f_income_range	Butyricicoccaceae	conditionControl	6.88751e-05	0.0035815	-1.0818	0.2718	1.56071
family	id_run_simple + condition + c_age.group + f_income_range	Actinomycetaceae	c_age.group20mo	0.766073	1	0.100527	0.337888	-0.14503
family	id_run_simple + condition + c_age.group + f_income_range	Actinomycetaceae	c_age.group30mo	0.540676	1	0.249159	0.407261	-0.35946
family	id_run_simple + condition + c_age.group + f_income_range	Actinomycetaceae	f_income_rangelow	0.819066	1	0.0775769	0.339139	-0.11192
family	id_run_simple + condition + c_age.group + f_income_range	Bifidobacteriaceae	id_run_simple02	0.942108	1	-0.0238534	0.328465	0.0344132
genus	id_run_simple + condition + c_age.group + f_income_range	Anaerostipes	conditionControl	6.33206e-05	0.00772512	-1.45933	0.364825	2.10537
family	id_run_simple + condition + c_age.group + f_income_range	Bifidobacteriaceae	c_age.group20mo	0.000225401	0.0112701	-0.944061	0.255933	1.36199
family	id_run_simple + condition + c_age.group + f_income_range	Bifidobacteriaceae	c_age.group30mo	0.00712501	0.306375	-1.03113	0.383186	1.48761
family	id_run_simple + condition + c_age.group + f_income_range	Bifidobacteriaceae	f_income_rangelow	0.559168	1	-0.170842	0.292498	0.246472
family	id_run_simple + condition + c_age.group + f_income_range	Corynebacteriaceae	id_run_simple02	0.941512	1	-0.0236966	0.322978	0.034187
family	id_run_simple + condition + c_age.group + f_income_range	Lachnospiraceae	conditionControl	0.000261467	0.0133348	-0.599958	0.164338	0.865556
family	id_run_simple + condition + c_age.group + f_income_range	Corynebacteriaceae	c_age.group20mo	0.133065	1	0.463943	0.308858	-0.669328
family	id_run_simple + condition + c_age.group + f_income_range	Corynebacteriaceae	c_age.group30mo	0.186714	1	0.519199	0.393224	-0.749045
family	id_run_simple + condition + c_age.group + f_income_range	Corynebacteriaceae	f_income_rangelow	0.865857	1	0.0499112	0.295466	-0.0720066
family	id_run_simple + condition + c_age.group + f_income_range	Micrococcaceae	id_run_simple02	0.0211078	0.696556	-0.7048	0.305631	1.01681
genus	id_run_simple + condition + c_age.group + f_income_range	Ruminococcus	conditionControl	0.000241244	0.0291906	-0.683224	0.186095	0.985684
family	id_run_simple + condition + c_age.group + f_income_range	Micrococcaceae	c_age.group20mo	0.695153	1	0.122249	0.311962	-0.176368
family	id_run_simple + condition + c_age.group + f_income_range	Micrococcaceae	c_age.group30mo	0.454685	1	0.279705	0.374124	-0.40353
family	id_run_simple + condition + c_age.group + f_income_range	Micrococcaceae	f_income_rangelow	0.368053	1	-0.277707	0.30852	0.400646
family	id_run_simple + condition + c_age.group + f_income_range	Atopobiaceae	id_run_simple02	0.118006	1	-0.543525	0.347701	0.784141
genus	id_run_simple + condition + c_age.group + f_income_range	Butyricicoccus	conditionControl	0.00032144	0.0385728	-0.960167	0.266907	1.38523
family	id_run_simple + condition + c_age.group + f_income_range	Atopobiaceae	c_age.group20mo	0.869567	1	-0.0539012	0.32825	0.077763
family	id_run_simple + condition + c_age.group + f_income_range	Atopobiaceae	c_age.group30mo	0.824631	1	-0.0951932	0.429587	0.137335
family	id_run_simple + condition + c_age.group + f_income_range	Atopobiaceae	f_income_rangelow	0.24143	1	-0.410535	0.350459	0.592276
family	id_run_simple + condition + c_age.group + f_income_range	Coriobacteriaceae	id_run_simple02	2.00144e-07	9.40676e-06	2.8918	0.556201	-4.17199
family	id_run_simple + condition + c_age.group + f_income_range	Atopobiaceae	conditionControl	0.0030046	0.15023	0.811335	0.273428	-1.17051
family	id_run_simple + condition + c_age.group + f_income_range	Coriobacteriaceae	c_age.group20mo	0.104956	1	0.68074	0.419877	-0.982101
family	id_run_simple + condition + c_age.group + f_income_range	Coriobacteriaceae	c_age.group30mo	0.257798	1	0.817408	0.72234	-1.17927
family	id_run_simple + condition + c_age.group + f_income_range	Coriobacteriaceae	f_income_rangelow	0.28857	1	-0.468424	0.441384	0.675793
family	id_run_simple + condition + c_age.group + f_income_range	Coriobacteriales_Incertae_Sedis	id_run_simple02	0.0407668	1	-0.422916	0.206715	0.610139
genus	id_run_simple + condition + c_age.group + f_income_range	Lachnoclostridium	conditionControl	0.00169931	0.202218	-1.02583	0.326875	1.47996
family	id_run_simple + condition + c_age.group + f_income_range	Coriobacteriales_Incertae_Sedis	c_age.group20mo	0.202771	1	0.284539	0.223396	-0.410503
family	id_run_simple + condition + c_age.group + f_income_range	Coriobacteriales_Incertae_Sedis	c_age.group30mo	0.000281051	0.0140526	0.962875	0.265097	-1.38914
family	id_run_simple + condition + c_age.group + f_income_range	Coriobacteriales_Incertae_Sedis	f_income_rangelow	0.724431	1	0.0734348	0.2083	-0.105944
family	id_run_simple + condition + c_age.group + f_income_range	Eggerthellaceae	id_run_simple02	0.242549	1	-0.318847	0.272837	0.459999
genus	id_run_simple + condition + c_age.group + f_income_range	Blautia	conditionControl	0.0028266	0.333538	-0.847041	0.283672	1.22202
family	id_run_simple + condition + c_age.group + f_income_range	Eggerthellaceae	c_age.group20mo	0.806821	1	0.0720035	0.294457	-0.103879
family	id_run_simple + condition + c_age.group + f_income_range	Eggerthellaceae	c_age.group30mo	0.435999	1	0.276771	0.355305	-0.399296
family	id_run_simple + condition + c_age.group + f_income_range	Eggerthellaceae	f_income_rangelow	0.44679	1	0.222945	0.293049	-0.321642
family	id_run_simple + condition + c_age.group + f_income_range	Bacteroidaceae	id_run_simple02	0.970376	1	0.0160877	0.433198	-0.0232097
genus	id_run_simple + condition + c_age.group + f_income_range	[Clostridium]_innocuum_group	conditionControl	0.00579158	0.677615	-0.875212	0.31718	1.26266
family	id_run_simple + condition + c_age.group + f_income_range	Bacteroidaceae	c_age.group20mo	0.104167	1	-0.689185	0.42412	0.994284
family	id_run_simple + condition + c_age.group + f_income_range	Bacteroidaceae	c_age.group30mo	0.64782	1	-0.239342	0.523963	0.345298
family	id_run_simple + condition + c_age.group + f_income_range	Bacteroidaceae	f_income_rangelow	0.843557	1	-0.0786633	0.398608	0.113487
family	id_run_simple + condition + c_age.group + f_income_range	Barnesiellaceae	id_run_simple02	0.745441	1	0.0523804	0.161341	-0.0755689
genus	id_run_simple + condition + c_age.group + f_income_range	[Ruminococcus]_gauvreauii_group	conditionControl	0.00748912	0.868738	-1.14274	0.42731	1.64863
family	id_run_simple + condition + c_age.group + f_income_range	Barnesiellaceae	c_age.group20mo	0.777109	1	-0.0424916	0.1501	0.0613024
family	id_run_simple + condition + c_age.group + f_income_range	Barnesiellaceae	c_age.group30mo	0.0173155	0.692619	0.738581	0.310336	-1.06555
family	id_run_simple + condition + c_age.group + f_income_range	Barnesiellaceae	f_income_rangelow	0.21008	1	-0.256525	0.204672	0.370087
family	id_run_simple + condition + c_age.group + f_income_range	Marinifilaceae	id_run_simple02	0.783315	1	0.0449958	0.16362	-0.0649152
family	id_run_simple + condition + c_age.group + f_income_range	Actinomycetaceae	conditionControl	0.417881	1	-0.231073	0.285239	0.333368
family	id_run_simple + condition + c_age.group + f_income_range	Marinifilaceae	c_age.group20mo	0.790012	1	-0.0363313	0.136432	0.052415
family	id_run_simple + condition + c_age.group + f_income_range	Marinifilaceae	c_age.group30mo	0.0175736	0.692619	0.608381	0.256217	-0.877709
family	id_run_simple + condition + c_age.group + f_income_range	Marinifilaceae	f_income_rangelow	0.486952	1	0.106739	0.153545	-0.153992
family	id_run_simple + condition + c_age.group + f_income_range	Prevotellaceae	id_run_simple02	0.00863162	0.310738	0.910866	0.346824	-1.3141
family	id_run_simple + condition + c_age.group + f_income_range	Bifidobacteriaceae	conditionControl	0.653782	1	-0.135049	0.301103	0.194835
family	id_run_simple + condition + c_age.group + f_income_range	Prevotellaceae	c_age.group20mo	0.239616	1	-0.347283	0.295322	0.501023
family	id_run_simple + condition + c_age.group + f_income_range	Prevotellaceae	c_age.group30mo	0.0906728	1	-0.772114	0.45637	1.11393
family	id_run_simple + condition + c_age.group + f_income_range	Prevotellaceae	f_income_rangelow	0.770956	1	-0.0796223	0.273499	0.114871
family	id_run_simple + condition + c_age.group + f_income_range	Rikenellaceae	id_run_simple02	0.00539417	0.204978	1.02699	0.369088	-1.48163
family	id_run_simple + condition + c_age.group + f_income_range	Corynebacteriaceae	conditionControl	0.0803462	1	0.430145	0.245982	-0.620568
family	id_run_simple + condition + c_age.group + f_income_range	Rikenellaceae	c_age.group20mo	0.984488	1	0.0057657	0.296546	-0.00831814
family	id_run_simple + condition + c_age.group + f_income_range	Rikenellaceae	c_age.group30mo	0.250348	1	0.573439	0.498858	-0.827298
family	id_run_simple + condition + c_age.group + f_income_range	Rikenellaceae	f_income_rangelow	0.127753	1	-0.475583	0.312263	0.686121
family	id_run_simple + condition + c_age.group + f_income_range	Tannerellaceae	id_run_simple02	0.563765	1	-0.171715	0.297466	0.247732
family	id_run_simple + condition + c_age.group + f_income_range	Micrococcaceae	conditionControl	0.0511704	1	0.517733	0.265498	-0.746931
family	id_run_simple + condition + c_age.group + f_income_range	Tannerellaceae	c_age.group20mo	0.311911	1	-0.322045	0.318472	0.464613
family	id_run_simple + condition + c_age.group + f_income_range	Tannerellaceae	c_age.group30mo	0.457555	1	-0.263533	0.354746	0.380198
family	id_run_simple + condition + c_age.group + f_income_range	Tannerellaceae	f_income_rangelow	0.655246	1	-0.128027	0.286743	0.184704
family	id_run_simple + condition + c_age.group + f_income_range	Desulfovibrionaceae	id_run_simple02	0.730608	1	0.0911252	0.264655	-0.131466
family	id_run_simple + condition + c_age.group + f_income_range	Coriobacteriaceae	conditionControl	0.965587	1	0.0163051	0.377926	-0.0235232
family	id_run_simple + condition + c_age.group + f_income_range	Desulfovibrionaceae	c_age.group20mo	0.396506	1	0.205847	0.242779	-0.296975
family	id_run_simple + condition + c_age.group + f_income_range	Desulfovibrionaceae	c_age.group30mo	0.278603	1	0.357577	0.330031	-0.515874
family	id_run_simple + condition + c_age.group + f_income_range	Desulfovibrionaceae	f_income_rangelow	0.745801	1	0.0649348	0.200305	-0.0936812
family	id_run_simple + condition + c_age.group + f_income_range	Erysipelatoclostridiaceae	id_run_simple02	1.03735e-07	4.97929e-06	-1.14472	0.21517	1.65148
family	id_run_simple + condition + c_age.group + f_income_range	Coriobacteriales_Incertae_Sedis	conditionControl	0.654444	1	0.0832422	0.185976	-0.120093
family	id_run_simple + condition + c_age.group + f_income_range	Erysipelatoclostridiaceae	c_age.group20mo	0.0252279	1	-0.510415	0.228078	0.736374
family	id_run_simple + condition + c_age.group + f_income_range	Erysipelatoclostridiaceae	c_age.group30mo	0.332288	1	-0.285209	0.294177	0.41147
family	id_run_simple + condition + c_age.group + f_income_range	Erysipelatoclostridiaceae	f_income_rangelow	0.404959	1	-0.222777	0.267504	0.321399
family	id_run_simple + condition + c_age.group + f_income_range	Erysipelotrichaceae	id_run_simple02	0.0013453	0.0565027	-1.06561	0.332366	1.53735
family	id_run_simple + condition + c_age.group + f_income_range	Eggerthellaceae	conditionControl	0.169673	1	-0.360558	0.262557	0.520176
family	id_run_simple + condition + c_age.group + f_income_range	Erysipelotrichaceae	c_age.group20mo	0.487909	1	-0.229402	0.330723	0.330957
family	id_run_simple + condition + c_age.group + f_income_range	Erysipelotrichaceae	c_age.group30mo	0.376746	1	0.427871	0.484067	-0.617287
family	id_run_simple + condition + c_age.group + f_income_range	Erysipelotrichaceae	f_income_rangelow	0.33182	1	-0.326732	0.33668	0.471375
family	id_run_simple + condition + c_age.group + f_income_range	Aerococcaceae	id_run_simple02	9.3507e-08	4.58184e-06	-0.952544	0.178415	1.37423
family	id_run_simple + condition + c_age.group + f_income_range	Bacteroidaceae	conditionControl	0.552652	1	-0.252707	0.425582	0.364579
family	id_run_simple + condition + c_age.group + f_income_range	Aerococcaceae	c_age.group20mo	0.00121961	0.0585414	0.644458	0.19926	-0.929756
family	id_run_simple + condition + c_age.group + f_income_range	Aerococcaceae	c_age.group30mo	0.00160981	0.0756611	0.842699	0.267174	-1.21576
family	id_run_simple + condition + c_age.group + f_income_range	Aerococcaceae	f_income_rangelow	0.379668	1	-0.214243	0.243871	0.309087
family	id_run_simple + condition + c_age.group + f_income_range	Carnobacteriaceae	id_run_simple02	2.14835e-08	1.09566e-06	-1.34901	0.240911	1.94621
family	id_run_simple + condition + c_age.group + f_income_range	Barnesiellaceae	conditionControl	0.32804	1	0.147705	0.151017	-0.213093
family	id_run_simple + condition + c_age.group + f_income_range	Carnobacteriaceae	c_age.group20mo	0.711631	1	0.0960155	0.259735	-0.138521
family	id_run_simple + condition + c_age.group + f_income_range	Carnobacteriaceae	c_age.group30mo	0.0948603	1	0.496285	0.297124	-0.715988
family	id_run_simple + condition + c_age.group + f_income_range	Carnobacteriaceae	f_income_rangelow	0.0717807	1	-0.486931	0.270441	0.702493
family	id_run_simple + condition + c_age.group + f_income_range	Enterococcaceae	id_run_simple02	6.82119e-08	3.4106e-06	-2.57028	0.476346	3.70812
family	id_run_simple + condition + c_age.group + f_income_range	Marinifilaceae	conditionControl	0.859304	1	-0.0240563	0.135712	0.0347059
family	id_run_simple + condition + c_age.group + f_income_range	Enterococcaceae	c_age.group20mo	0.000584883	0.0286593	-1.35331	0.393571	1.95241
family	id_run_simple + condition + c_age.group + f_income_range	Enterococcaceae	c_age.group30mo	0.00600395	0.264174	-1.57647	0.573769	2.27436
family	id_run_simple + condition + c_age.group + f_income_range	Enterococcaceae	f_income_rangelow	0.227891	1	-0.448296	0.37178	0.646754
family	id_run_simple + condition + c_age.group + f_income_range	Lactobacillaceae	id_run_simple02	0.000137957	0.00607011	-2.21023	0.579839	3.18869
family	id_run_simple + condition + c_age.group + f_income_range	Prevotellaceae	conditionControl	0.829229	1	-0.0538393	0.249614	0.0776736
family	id_run_simple + condition + c_age.group + f_income_range	Lactobacillaceae	c_age.group20mo	0.0691383	1	-0.860744	0.473583	1.24179
family	id_run_simple + condition + c_age.group + f_income_range	Lactobacillaceae	c_age.group30mo	0.0174583	0.692619	-1.67669	0.705409	2.41896
family	id_run_simple + condition + c_age.group + f_income_range	Lactobacillaceae	f_income_rangelow	0.436987	1	0.380095	0.489	-0.548362
family	id_run_simple + condition + c_age.group + f_income_range	Leuconostocaceae	id_run_simple02	0.0406628	1	-0.656068	0.32051	0.946506
family	id_run_simple + condition + c_age.group + f_income_range	Rikenellaceae	conditionControl	0.487196	1	0.18544	0.266906	-0.267533
family	id_run_simple + condition + c_age.group + f_income_range	Leuconostocaceae	c_age.group20mo	0.178265	1	-0.431189	0.320321	0.622074
family	id_run_simple + condition + c_age.group + f_income_range	Leuconostocaceae	c_age.group30mo	0.39514	1	0.372728	0.438332	-0.537733
family	id_run_simple + condition + c_age.group + f_income_range	Leuconostocaceae	f_income_rangelow	0.593261	1	0.176977	0.331346	-0.255324
family	id_run_simple + condition + c_age.group + f_income_range	Streptococcaceae	id_run_simple02	9.12492e-09	4.74496e-07	-1.77733	0.309304	2.56415
family	id_run_simple + condition + c_age.group + f_income_range	Tannerellaceae	conditionControl	0.37135	1	0.246047	0.275237	-0.354971
family	id_run_simple + condition + c_age.group + f_income_range	Streptococcaceae	c_age.group20mo	0.127214	1	-0.400399	0.262525	0.577653
family	id_run_simple + condition + c_age.group + f_income_range	Streptococcaceae	c_age.group30mo	0.733089	1	-0.133166	0.390494	0.192118
family	id_run_simple + condition + c_age.group + f_income_range	Streptococcaceae	f_income_rangelow	0.534861	1	0.161804	0.260721	-0.233434
family	id_run_simple + condition + c_age.group + f_income_range	Gemellaceae	id_run_simple02	0.00978878	0.332819	-0.557308	0.215743	0.804026
family	id_run_simple + condition + c_age.group + f_income_range	Desulfovibrionaceae	conditionControl	0.576328	1	0.112235	0.200866	-0.161921
family	id_run_simple + condition + c_age.group + f_income_range	Gemellaceae	c_age.group20mo	0.498171	1	0.155864	0.230101	-0.224864
family	id_run_simple + condition + c_age.group + f_income_range	Gemellaceae	c_age.group30mo	0.331053	1	0.278378	0.286398	-0.401614
family	id_run_simple + condition + c_age.group + f_income_range	Gemellaceae	f_income_rangelow	0.206574	1	-0.300092	0.237595	0.432942
family	id_run_simple + condition + c_age.group + f_income_range	Staphylococcaceae	id_run_simple02	4.48197e-06	0.000206171	-1.04357	0.227472	1.50555
family	id_run_simple + condition + c_age.group + f_income_range	Erysipelatoclostridiaceae	conditionControl	0.056535	1	-0.412075	0.216098	0.594498
family	id_run_simple + condition + c_age.group + f_income_range	Staphylococcaceae	c_age.group20mo	0.000172572	0.00880116	-1.02869	0.273872	1.48409
family	id_run_simple + condition + c_age.group + f_income_range	Staphylococcaceae	c_age.group30mo	0.00174597	0.0803146	-0.939857	0.30024	1.35593
family	id_run_simple + condition + c_age.group + f_income_range	Staphylococcaceae	f_income_rangelow	0.0737707	1	-0.480527	0.268746	0.693254
family	id_run_simple + condition + c_age.group + f_income_range	Christensenellaceae	id_run_simple02	0.0645279	1	0.656993	0.355417	-0.94784
family	id_run_simple + condition + c_age.group + f_income_range	Erysipelotrichaceae	conditionControl	0.0854481	1	-0.516487	0.300298	0.745133
family	id_run_simple + condition + c_age.group + f_income_range	Christensenellaceae	c_age.group20mo	0.805972	1	-0.076135	0.309964	0.10984
family	id_run_simple + condition + c_age.group + f_income_range	Christensenellaceae	c_age.group30mo	0.695255	1	-0.181454	0.463207	0.261783
family	id_run_simple + condition + c_age.group + f_income_range	Christensenellaceae	f_income_rangelow	0.0573682	1	0.461522	0.242843	-0.665835
family	id_run_simple + condition + c_age.group + f_income_range	Clostridia_UCG-014	id_run_simple02	0.221069	1	0.495384	0.404828	-0.714688
family	id_run_simple + condition + c_age.group + f_income_range	Aerococcaceae	conditionControl	0.56623	1	-0.102271	0.178292	0.147546
family	id_run_simple + condition + c_age.group + f_income_range	Clostridia_UCG-014	c_age.group20mo	0.0284674	1	0.752762	0.343604	-1.08601
family	id_run_simple + condition + c_age.group + f_income_range	Clostridia_UCG-014	c_age.group30mo	0.742394	1	0.15004	0.456487	-0.216463
family	id_run_simple + condition + c_age.group + f_income_range	Clostridia_UCG-014	f_income_rangelow	0.902823	1	0.0351506	0.287893	-0.0507116
family	id_run_simple + condition + c_age.group + f_income_range	Clostridiaceae	id_run_simple02	0.00216884	0.0867538	-1.40909	0.459574	2.03289
family	id_run_simple + condition + c_age.group + f_income_range	Carnobacteriaceae	conditionControl	0.555886	1	0.133091	0.225975	-0.19201
family	id_run_simple + condition + c_age.group + f_income_range	Clostridiaceae	c_age.group20mo	0.171293	1	-0.558614	0.408325	0.805909
family	id_run_simple + condition + c_age.group + f_income_range	Clostridiaceae	c_age.group30mo	0.619921	1	0.300068	0.605021	-0.432906
family	id_run_simple + condition + c_age.group + f_income_range	Clostridiaceae	f_income_rangelow	0.252995	1	-0.528204	0.462078	0.762037
family	id_run_simple + condition + c_age.group + f_income_range	Anaerofustaceae	id_run_simple02	0.294353	1	-0.262727	0.250545	0.379034
family	id_run_simple + condition + c_age.group + f_income_range	Enterococcaceae	conditionControl	0.591662	1	-0.187735	0.349973	0.270845
family	id_run_simple + condition + c_age.group + f_income_range	Anaerofustaceae	c_age.group20mo	0.325315	1	0.235988	0.239924	-0.340459
family	id_run_simple + condition + c_age.group + f_income_range	Anaerofustaceae	c_age.group30mo	0.617702	1	0.147049	0.294623	-0.212147
family	id_run_simple + condition + c_age.group + f_income_range	Anaerofustaceae	f_income_rangelow	0.516805	1	0.12296	0.189671	-0.177393
family	id_run_simple + condition + c_age.group + f_income_range	Eubacteriaceae	id_run_simple02	0.116705	1	-0.6828	0.435249	0.985073
family	id_run_simple + condition + c_age.group + f_income_range	Lactobacillaceae	conditionControl	0.367539	1	-0.39739	0.441009	0.573313
family	id_run_simple + condition + c_age.group + f_income_range	Eubacteriaceae	c_age.group20mo	0.020203	0.868731	-1.01891	0.438701	1.46997
family	id_run_simple + condition + c_age.group + f_income_range	Eubacteriaceae	c_age.group30mo	0.00263691	0.118661	-1.67289	0.556302	2.41348
family	id_run_simple + condition + c_age.group + f_income_range	Eubacteriaceae	f_income_rangelow	0.356066	1	-0.428809	0.464639	0.618641
family	id_run_simple + condition + c_age.group + f_income_range	Lachnospiraceae	id_run_simple02	0.0427829	1	-0.30217	0.149159	0.435939
family	id_run_simple + condition + c_age.group + f_income_range	Leuconostocaceae	conditionControl	0.387237	1	-0.260737	0.301556	0.376165
family	id_run_simple + condition + c_age.group + f_income_range	Lachnospiraceae	c_age.group20mo	0.331318	1	0.162867	0.167651	-0.234967
family	id_run_simple + condition + c_age.group + f_income_range	Lachnospiraceae	c_age.group30mo	0.0467975	1	0.460986	0.231869	-0.665062
family	id_run_simple + condition + c_age.group + f_income_range	Lachnospiraceae	f_income_rangelow	0.628439	1	-0.101533	0.209811	0.146481
family	id_run_simple + condition + c_age.group + f_income_range	Monoglobaceae	id_run_simple02	0.352984	1	0.425824	0.458459	-0.614334
family	id_run_simple + condition + c_age.group + f_income_range	Streptococcaceae	conditionControl	0.879224	1	-0.03496	0.230071	0.0504366
family	id_run_simple + condition + c_age.group + f_income_range	Monoglobaceae	c_age.group20mo	0.0327248	1	0.851564	0.398776	-1.22855
family	id_run_simple + condition + c_age.group + f_income_range	Monoglobaceae	c_age.group30mo	0.0299539	1	1.22363	0.563704	-1.76533
family	id_run_simple + condition + c_age.group + f_income_range	Monoglobaceae	f_income_rangelow	0.0126227	0.618512	0.909375	0.36459	-1.31195
family	id_run_simple + condition + c_age.group + f_income_range	[Eubacterium]_coprostanoligenes_group	id_run_simple02	0.000200121	0.00860522	1.67734	0.451036	-2.41989
family	id_run_simple + condition + c_age.group + f_income_range	Gemellaceae	conditionControl	0.278697	1	0.213476	0.19707	-0.307981
family	id_run_simple + condition + c_age.group + f_income_range	[Eubacterium]_coprostanoligenes_group	c_age.group20mo	0.574918	1	0.209228	0.373073	-0.301852
family	id_run_simple + condition + c_age.group + f_income_range	[Eubacterium]_coprostanoligenes_group	c_age.group30mo	0.4653	1	0.444137	0.608283	-0.640754
family	id_run_simple + condition + c_age.group + f_income_range	[Eubacterium]_coprostanoligenes_group	f_income_rangelow	0.250625	1	0.395517	0.344277	-0.570611
family	id_run_simple + condition + c_age.group + f_income_range	Butyricicoccaceae	id_run_simple02	0.641778	1	0.141728	0.30465	-0.20447
family	id_run_simple + condition + c_age.group + f_income_range	Staphylococcaceae	conditionControl	0.446895	1	0.18119	0.238219	-0.261402
family	id_run_simple + condition + c_age.group + f_income_range	Butyricicoccaceae	c_age.group20mo	0.0219509	0.921936	0.663191	0.289449	-0.956782
family	id_run_simple + condition + c_age.group + f_income_range	Butyricicoccaceae	c_age.group30mo	0.000258613	0.0131893	1.41701	0.387841	-2.04431
family	id_run_simple + condition + c_age.group + f_income_range	Butyricicoccaceae	f_income_rangelow	0.000306454	0.0159356	0.985225	0.272932	-1.42138
family	id_run_simple + condition + c_age.group + f_income_range	Oscillospiraceae	id_run_simple02	0.361321	1	0.326849	0.358053	-0.471544
family	id_run_simple + condition + c_age.group + f_income_range	Christensenellaceae	conditionControl	0.973182	1	-0.00871969	0.25938	0.0125799
family	id_run_simple + condition + c_age.group + f_income_range	Oscillospiraceae	c_age.group20mo	0.665652	1	0.152015	0.351785	-0.219311
family	id_run_simple + condition + c_age.group + f_income_range	Oscillospiraceae	c_age.group30mo	0.294148	1	0.476835	0.454533	-0.687928
family	id_run_simple + condition + c_age.group + f_income_range	Oscillospiraceae	f_income_rangelow	0.40618	1	0.293166	0.352942	-0.422949
family	id_run_simple + condition + c_age.group + f_income_range	Ruminococcaceae	id_run_simple02	0.0227044	0.726542	0.992783	0.435742	-1.43228
family	id_run_simple + condition + c_age.group + f_income_range	Clostridia_UCG-014	conditionControl	0.26563	1	-0.345592	0.310454	0.498583
family	id_run_simple + condition + c_age.group + f_income_range	Ruminococcaceae	c_age.group20mo	0.00399527	0.183783	1.1756	0.408402	-1.69603
family	id_run_simple + condition + c_age.group + f_income_range	Ruminococcaceae	c_age.group30mo	0.00875269	0.35886	1.29	0.492071	-1.86107
family	id_run_simple + condition + c_age.group + f_income_range	Ruminococcaceae	f_income_rangelow	0.0242298	1	0.939268	0.416811	-1.35508
family	id_run_simple + condition + c_age.group + f_income_range	Anaerovoracaceae	id_run_simple02	0.120197	1	-0.505082	0.325032	0.728679
family	id_run_simple + condition + c_age.group + f_income_range	Clostridiaceae	conditionControl	0.148934	1	-0.563431	0.390375	0.812859
family	id_run_simple + condition + c_age.group + f_income_range	Anaerovoracaceae	c_age.group20mo	0.0037711	0.177242	0.875494	0.302239	-1.26307
family	id_run_simple + condition + c_age.group + f_income_range	Anaerovoracaceae	c_age.group30mo	7.32221e-05	0.00380755	1.68339	0.424501	-2.42861
family	id_run_simple + condition + c_age.group + f_income_range	Anaerovoracaceae	f_income_rangelow	0.636884	1	0.154231	0.32672	-0.222509
family	id_run_simple + condition + c_age.group + f_income_range	Peptostreptococcaceae	id_run_simple02	0.00138097	0.0566197	-1.20383	0.376362	1.73676
family	id_run_simple + condition + c_age.group + f_income_range	Anaerofustaceae	conditionControl	0.264812	1	-0.208685	0.187147	0.301069
family	id_run_simple + condition + c_age.group + f_income_range	Peptostreptococcaceae	c_age.group20mo	0.565286	1	0.198582	0.345356	-0.286494
family	id_run_simple + condition + c_age.group + f_income_range	Peptostreptococcaceae	c_age.group30mo	0.231948	1	0.608804	0.509308	-0.878318
family	id_run_simple + condition + c_age.group + f_income_range	Peptostreptococcaceae	f_income_rangelow	0.197971	1	0.463004	0.359655	-0.667973
family	id_run_simple + condition + c_age.group + f_income_range	Peptostreptococcales-Tissierellales	id_run_simple02	0.150014	1	-0.487234	0.338479	0.70293
family	id_run_simple + condition + c_age.group + f_income_range	Eubacteriaceae	conditionControl	0.705026	1	-0.15203	0.401617	0.219332
family	id_run_simple + condition + c_age.group + f_income_range	Peptostreptococcales-Tissierellales	c_age.group20mo	0.51911	1	-0.206547	0.320368	0.297984
family	id_run_simple + condition + c_age.group + f_income_range	Peptostreptococcales-Tissierellales	c_age.group30mo	0.280812	1	-0.410607	0.380721	0.59238
family	id_run_simple + condition + c_age.group + f_income_range	Peptostreptococcales-Tissierellales	f_income_rangelow	0.0948371	1	0.418899	0.250775	-0.604343
family	id_run_simple + condition + c_age.group + f_income_range	Acidaminococcaceae	id_run_simple02	0.135031	1	-0.600218	0.401603	0.865931
family	id_run_simple + condition + c_age.group + f_income_range	Monoglobaceae	conditionControl	0.0423266	1	-0.752194	0.370485	1.08519
family	id_run_simple + condition + c_age.group + f_income_range	Acidaminococcaceae	c_age.group20mo	0.185734	1	0.533449	0.403119	-0.769604
family	id_run_simple + condition + c_age.group + f_income_range	Acidaminococcaceae	c_age.group30mo	0.00853628	0.358524	1.33755	0.508556	-1.92967
family	id_run_simple + condition + c_age.group + f_income_range	Acidaminococcaceae	f_income_rangelow	0.000643235	0.032805	0.943774	0.276548	-1.36158
family	id_run_simple + condition + c_age.group + f_income_range	Selenomonadaceae	id_run_simple02	0.0702439	1	-0.639197	0.353082	0.922166
family	id_run_simple + condition + c_age.group + f_income_range	[Eubacterium]_coprostanoligenes_group	conditionControl	0.804126	1	-0.0840007	0.338698	0.121187
family	id_run_simple + condition + c_age.group + f_income_range	Selenomonadaceae	c_age.group20mo	0.509236	1	-0.230105	0.348629	0.331971
family	id_run_simple + condition + c_age.group + f_income_range	Selenomonadaceae	c_age.group30mo	0.619714	1	-0.197086	0.397146	0.284335
family	id_run_simple + condition + c_age.group + f_income_range	Selenomonadaceae	f_income_rangelow	0.755469	1	0.0906749	0.291151	-0.130816
family	id_run_simple + condition + c_age.group + f_income_range	Veillonellaceae	id_run_simple02	0.741698	1	-0.152574	0.462898	0.220118
family	id_run_simple + condition + c_age.group + f_income_range	Oscillospiraceae	conditionControl	0.253271	1	-0.362287	0.317117	0.522669
family	id_run_simple + condition + c_age.group + f_income_range	Veillonellaceae	c_age.group20mo	2.95529e-06	0.000153675	-1.85873	0.397682	2.68157
family	id_run_simple + condition + c_age.group + f_income_range	Veillonellaceae	c_age.group30mo	0.000968671	0.0474649	-2.06006	0.624361	2.97204
family	id_run_simple + condition + c_age.group + f_income_range	Veillonellaceae	f_income_rangelow	0.00333846	0.166923	-1.07708	0.367012	1.55389
family	id_run_simple + condition + c_age.group + f_income_range	Fusobacteriaceae	id_run_simple02	0.464652	1	0.19902	0.272179	-0.287125
family	id_run_simple + condition + c_age.group + f_income_range	Ruminococcaceae	conditionControl	0.0392693	1	-0.761099	0.369223	1.09803
family	id_run_simple + condition + c_age.group + f_income_range	Fusobacteriaceae	c_age.group20mo	0.741452	1	-0.0698122	0.211596	0.100718
family	id_run_simple + condition + c_age.group + f_income_range	Fusobacteriaceae	c_age.group30mo	0.573844	1	-0.199972	0.355569	0.288498
family	id_run_simple + condition + c_age.group + f_income_range	Fusobacteriaceae	f_income_rangelow	0.500495	1	-0.178679	0.265217	0.25778
family	id_run_simple + condition + c_age.group + f_income_range	Saccharimonadaceae	id_run_simple02	0.910661	1	0.0319417	0.284674	-0.0460821
family	id_run_simple + condition + c_age.group + f_income_range	Anaerovoracaceae	conditionControl	0.720608	1	0.109402	0.305895	-0.157834
family	id_run_simple + condition + c_age.group + f_income_range	Saccharimonadaceae	c_age.group20mo	0.679347	1	-0.10757	0.260237	0.155191
family	id_run_simple + condition + c_age.group + f_income_range	Saccharimonadaceae	c_age.group30mo	0.23826	1	0.443588	0.37613	-0.639963
family	id_run_simple + condition + c_age.group + f_income_range	Saccharimonadaceae	f_income_rangelow	0.152335	1	-0.399722	0.279266	0.576677
family	id_run_simple + condition + c_age.group + f_income_range	Saccharimonadales	id_run_simple02	6.33629e-05	0.00285133	-1.05422	0.263561	1.52092
family	id_run_simple + condition + c_age.group + f_income_range	Peptostreptococcaceae	conditionControl	0.851117	1	-0.0583407	0.310829	0.0841678
family	id_run_simple + condition + c_age.group + f_income_range	Saccharimonadales	c_age.group20mo	0.772106	1	0.0811724	0.280271	-0.117107
family	id_run_simple + condition + c_age.group + f_income_range	Saccharimonadales	c_age.group30mo	0.588652	1	0.176319	0.32604	-0.254375
family	id_run_simple + condition + c_age.group + f_income_range	Saccharimonadales	f_income_rangelow	0.71948	1	-0.0983212	0.273758	0.141847
family	id_run_simple + condition + c_age.group + f_income_range	Sutterellaceae	id_run_simple02	0.366394	1	0.234372	0.259477	-0.338127
family	id_run_simple + condition + c_age.group + f_income_range	Peptostreptococcales-Tissierellales	conditionControl	0.370355	1	-0.234612	0.2619	0.338474
family	id_run_simple + condition + c_age.group + f_income_range	Sutterellaceae	c_age.group20mo	0.872618	1	-0.0337874	0.210732	0.0487449
family	id_run_simple + condition + c_age.group + f_income_range	Sutterellaceae	c_age.group30mo	0.161031	1	-0.39995	0.28535	0.577005
family	id_run_simple + condition + c_age.group + f_income_range	Sutterellaceae	f_income_rangelow	0.0442481	1	-0.352893	0.175418	0.509118
family	id_run_simple + condition + c_age.group + f_income_range	Enterobacteriaceae	id_run_simple02	0.00731714	0.270734	-0.944358	0.352102	1.36242
family	id_run_simple + condition + c_age.group + f_income_range	Acidaminococcaceae	conditionControl	0.60413	1	-0.177893	0.343111	0.256645
family	id_run_simple + condition + c_age.group + f_income_range	Enterobacteriaceae	c_age.group20mo	0.00700103	0.308045	-0.897425	0.332775	1.29471
family	id_run_simple + condition + c_age.group + f_income_range	Enterobacteriaceae	c_age.group30mo	0.0184259	0.692619	-1.12106	0.475639	1.61734
family	id_run_simple + condition + c_age.group + f_income_range	Enterobacteriaceae	f_income_rangelow	0.328136	1	-0.333444	0.340988	0.481058
family	id_run_simple + condition + c_age.group + f_income_range	Morganellaceae	id_run_simple02	0.157265	1	-0.252991	0.178877	0.364988
family	id_run_simple + condition + c_age.group + f_income_range	Selenomonadaceae	conditionControl	0.802553	1	-0.0811816	0.324668	0.11712
family	id_run_simple + condition + c_age.group + f_income_range	Morganellaceae	c_age.group20mo	0.00659168	0.296626	-0.547025	0.201349	0.789191
family	id_run_simple + condition + c_age.group + f_income_range	Morganellaceae	c_age.group30mo	0.00154995	0.0743976	-0.692143	0.218675	0.998551
family	id_run_simple + condition + c_age.group + f_income_range	Morganellaceae	f_income_rangelow	0.0541041	1	-0.399725	0.207541	0.576681
family	id_run_simple + condition + c_age.group + f_income_range	Pasteurellaceae	id_run_simple02	0.0262247	0.812967	-0.724963	0.326139	1.0459
family	id_run_simple + condition + c_age.group + f_income_range	Veillonellaceae	conditionControl	0.665999	1	-0.15619	0.361848	0.225334
family	id_run_simple + condition + c_age.group + f_income_range	Pasteurellaceae	c_age.group20mo	0.0930407	1	-0.521583	0.310545	0.752486
family	id_run_simple + condition + c_age.group + f_income_range	Pasteurellaceae	c_age.group30mo	0.3819	1	-0.362132	0.414148	0.522446
family	id_run_simple + condition + c_age.group + f_income_range	Pasteurellaceae	f_income_rangelow	0.764247	1	-0.0966322	0.322206	0.139411
family	id_run_simple + condition + c_age.group + f_income_range	Moraxellaceae	id_run_simple02	0.00885603	0.310738	-0.710937	0.271603	1.02567
family	id_run_simple + condition + c_age.group + f_income_range	Fusobacteriaceae	conditionControl	0.118184	1	0.354322	0.226774	-0.511178
family	id_run_simple + condition + c_age.group + f_income_range	Moraxellaceae	c_age.group20mo	0.712568	1	0.102936	0.279407	-0.148505
family	id_run_simple + condition + c_age.group + f_income_range	Moraxellaceae	c_age.group30mo	0.68749	1	-0.111066	0.276103	0.160235
family	id_run_simple + condition + c_age.group + f_income_range	Moraxellaceae	f_income_rangelow	0.827356	1	-0.0439392	0.201469	0.0633908
family	id_run_simple + condition + c_age.group + f_income_range	Akkermansiaceae	id_run_simple02	0.208999	1	-0.751911	0.598502	1.08478
family	id_run_simple + condition + c_age.group + f_income_range	Saccharimonadaceae	conditionControl	0.411106	1	0.189422	0.230455	-0.273279
family	id_run_simple + condition + c_age.group + f_income_range	Akkermansiaceae	c_age.group20mo	0.511674	1	-0.343852	0.523977	0.496073
family	id_run_simple + condition + c_age.group + f_income_range	Akkermansiaceae	c_age.group30mo	0.370647	1	-0.66554	0.743402	0.960171
family	id_run_simple + condition + c_age.group + f_income_range	Akkermansiaceae	f_income_rangelow	0.871317	1	-0.0892855	0.551191	0.128812
family	id_run_simple + condition + c_age.group + f_income_range	Unknown	id_run_simple02	0.00314479	0.122647	-0.550194	0.186303	0.793762
family	id_run_simple + condition + c_age.group + f_income_range	Saccharimonadales	conditionControl	0.263065	1	0.260047	0.232355	-0.375168
family	id_run_simple + condition + c_age.group + f_income_range	Unknown	c_age.group20mo	0.145856	1	-0.277026	0.190484	0.399664
family	id_run_simple + condition + c_age.group + f_income_range	Unknown	c_age.group30mo	0.352867	1	-0.23117	0.248826	0.333508
family	id_run_simple + condition + c_age.group + f_income_range	Unknown	f_income_rangelow	0.0181978	0.873495	-0.499481	0.211504	0.720599
family	id_run_simple + condition + c_age.group + f_has.furrypet	Actinomycetaceae	id_run_simple02	0.57308	1	-0.179864	0.319179	0.259489
family	id_run_simple + condition + c_age.group + f_has.furrypet	Actinomycetaceae	conditionControl	0.54611	1	-0.175643	0.290993	0.253399
family	id_run_simple + condition + c_age.group + f_has.furrypet	Actinomycetaceae	c_age.group20mo	0.76546	1	0.101503	0.34025	-0.146438
family	id_run_simple + condition + c_age.group + f_has.furrypet	Actinomycetaceae	c_age.group30mo	0.40068	1	0.342123	0.407092	-0.493579
family	id_run_simple + condition + c_age.group + f_has.furrypet	Actinomycetaceae	f_has.furrypetTRUE	0.850779	1	-0.0582272	0.309515	0.0840041
family	id_run_simple + condition + c_age.group + f_has.furrypet	Bifidobacteriaceae	id_run_simple02	0.813757	1	0.0759662	0.322463	-0.109596
family	id_run_simple + condition + c_age.group + f_has.furrypet	Bifidobacteriaceae	conditionControl	0.772051	1	-0.0822228	0.283828	0.118622
family	id_run_simple + condition + c_age.group + f_has.furrypet	Bifidobacteriaceae	c_age.group30mo	0.0176266	0.669812	-0.933957	0.393515	1.34742
family	id_run_simple + condition + c_age.group + f_has.furrypet	Bifidobacteriaceae	f_has.furrypetTRUE	0.424947	1	-0.206432	0.25873	0.297819
family	id_run_simple + condition + c_age.group + f_has.furrypet	Corynebacteriaceae	id_run_simple02	0.568299	1	0.179508	0.314618	-0.258975
family	id_run_simple + condition + c_age.group + f_has.furrypet	Corynebacteriaceae	conditionControl	0.00994671	0.487389	0.658267	0.255372	-0.949679
family	id_run_simple + condition + c_age.group + f_has.furrypet	Corynebacteriaceae	c_age.group20mo	0.145705	1	0.440459	0.302747	-0.635448
family	id_run_simple + condition + c_age.group + f_has.furrypet	Corynebacteriaceae	c_age.group30mo	0.207642	1	0.499336	0.396275	-0.72039
family	id_run_simple + condition + c_age.group + f_has.furrypet	Corynebacteriaceae	f_has.furrypetTRUE	0.0145758	0.685061	-0.647109	0.26491	0.933581
family	id_run_simple + condition + c_age.group + f_has.furrypet	Micrococcaceae	id_run_simple02	0.0353277	1	-0.633774	0.30114	0.914343
family	id_run_simple + condition + c_age.group + f_has.furrypet	Micrococcaceae	conditionControl	0.0635387	1	0.522799	0.281771	-0.754239
family	id_run_simple + condition + c_age.group + f_has.furrypet	Micrococcaceae	c_age.group20mo	0.724866	1	0.110705	0.314535	-0.159713
family	id_run_simple + condition + c_age.group + f_has.furrypet	Micrococcaceae	c_age.group30mo	0.277213	1	0.40924	0.376624	-0.590409
family	id_run_simple + condition + c_age.group + f_has.furrypet	Micrococcaceae	f_has.furrypetTRUE	0.663287	1	-0.115859	0.266111	0.167149
family	id_run_simple + condition + c_age.group + f_has.furrypet	Atopobiaceae	id_run_simple02	0.299684	1	-0.365225	0.352156	0.526908
family	id_run_simple + condition + c_age.group + f_has.furrypet	Atopobiaceae	c_age.group20mo	0.764651	1	-0.0979406	0.327146	0.141298
family	id_run_simple + condition + c_age.group + f_has.furrypet	Atopobiaceae	c_age.group30mo	0.839216	1	-0.0889893	0.438594	0.128384
family	id_run_simple + condition + c_age.group + f_has.furrypet	Atopobiaceae	f_has.furrypetTRUE	0.0100367	0.501835	-0.829556	0.322213	1.1968
family	id_run_simple + condition + c_age.group + f_has.furrypet	Coriobacteriaceae	conditionControl	0.649711	1	-0.166351	0.36628	0.239994
family	id_run_simple + condition + c_age.group + f_has.furrypet	Coriobacteriaceae	c_age.group20mo	0.105685	1	0.683842	0.422673	-0.986576
family	id_run_simple + condition + c_age.group + f_has.furrypet	Coriobacteriaceae	c_age.group30mo	0.140652	1	1.07182	0.727461	-1.5463
family	id_run_simple + condition + c_age.group + f_has.furrypet	Coriobacteriaceae	f_has.furrypetTRUE	0.422038	1	0.384896	0.479388	-0.555287
family	id_run_simple + condition + c_age.group + f_has.furrypet	Coriobacteriales_Incertae_Sedis	id_run_simple02	0.09338	1	-0.349209	0.208131	0.503802
family	id_run_simple + condition + c_age.group + f_has.furrypet	Coriobacteriales_Incertae_Sedis	conditionControl	0.69294	1	0.0847796	0.214704	-0.122311
family	id_run_simple + condition + c_age.group + f_has.furrypet	Coriobacteriales_Incertae_Sedis	c_age.group20mo	0.189016	1	0.292457	0.222655	-0.421926
family	id_run_simple + condition + c_age.group + f_has.furrypet	Coriobacteriales_Incertae_Sedis	f_has.furrypetTRUE	0.590973	1	0.117482	0.218601	-0.16949
family	id_run_simple + condition + c_age.group + f_has.furrypet	Eggerthellaceae	id_run_simple02	0.607077	1	-0.139053	0.270398	0.200611
family	id_run_simple + condition + c_age.group + f_has.furrypet	Eggerthellaceae	conditionControl	0.494148	1	-0.177342	0.259376	0.255851
family	id_run_simple + condition + c_age.group + f_has.furrypet	Eggerthellaceae	c_age.group20mo	0.829703	1	0.0638501	0.296864	-0.0921163
family	id_run_simple + condition + c_age.group + f_has.furrypet	Eggerthellaceae	c_age.group30mo	0.420187	1	0.284575	0.353028	-0.410554
family	id_run_simple + condition + c_age.group + f_has.furrypet	Eggerthellaceae	f_has.furrypetTRUE	0.100141	1	-0.389288	0.236769	0.561624
family	id_run_simple + condition + c_age.group + f_has.furrypet	Bacteroidaceae	id_run_simple02	0.645068	1	0.189301	0.410966	-0.273103
family	id_run_simple + condition + c_age.group + f_has.furrypet	Bacteroidaceae	conditionControl	0.864961	1	-0.0739287	0.434715	0.106657
family	id_run_simple + condition + c_age.group + f_has.furrypet	Bacteroidaceae	c_age.group20mo	0.0922286	1	-0.713062	0.423495	1.02873
family	id_run_simple + condition + c_age.group + f_has.furrypet	Bacteroidaceae	c_age.group30mo	0.668016	1	-0.225589	0.526005	0.325457
family	id_run_simple + condition + c_age.group + f_has.furrypet	Bacteroidaceae	f_has.furrypetTRUE	0.188584	1	-0.565001	0.429731	0.815124
family	id_run_simple + condition + c_age.group + f_has.furrypet	Barnesiellaceae	id_run_simple02	0.67591	1	0.0733394	0.175432	-0.105806
family	id_run_simple + condition + c_age.group + f_has.furrypet	Barnesiellaceae	conditionControl	0.69507	1	0.0648847	0.165529	-0.0936088
family	id_run_simple + condition + c_age.group + f_has.furrypet	Barnesiellaceae	c_age.group20mo	0.788965	1	-0.0412036	0.153943	0.0594443
family	id_run_simple + condition + c_age.group + f_has.furrypet	Barnesiellaceae	c_age.group30mo	0.00405593	0.186573	0.925463	0.322037	-1.33516
family	id_run_simple + condition + c_age.group + f_has.furrypet	Barnesiellaceae	f_has.furrypetTRUE	0.442047	1	0.188316	0.244967	-0.271682
family	id_run_simple + condition + c_age.group + f_has.furrypet	Marinifilaceae	id_run_simple02	0.435161	1	0.114769	0.147066	-0.165576
family	id_run_simple + condition + c_age.group + f_has.furrypet	Marinifilaceae	conditionControl	0.835491	1	-0.0301646	0.145256	0.0435183
family	id_run_simple + condition + c_age.group + f_has.furrypet	Marinifilaceae	c_age.group20mo	0.848825	1	-0.0255956	0.134277	0.0369266
family	id_run_simple + condition + c_age.group + f_has.furrypet	Marinifilaceae	c_age.group30mo	0.00350839	0.164894	0.741356	0.253952	-1.06955
family	id_run_simple + condition + c_age.group + f_has.furrypet	Marinifilaceae	f_has.furrypetTRUE	0.382493	1	0.163804	0.187567	-0.236319
family	id_run_simple + condition + c_age.group + f_has.furrypet	Prevotellaceae	id_run_simple02	0.00777046	0.287507	0.962107	0.361438	-1.38803
family	id_run_simple + condition + c_age.group + f_has.furrypet	Prevotellaceae	conditionControl	0.701415	1	-0.0879389	0.229359	0.126869
family	id_run_simple + condition + c_age.group + f_has.furrypet	Prevotellaceae	c_age.group20mo	0.240522	1	-0.342905	0.292161	0.494707
family	id_run_simple + condition + c_age.group + f_has.furrypet	Prevotellaceae	c_age.group30mo	0.182832	1	-0.618926	0.464629	0.892922
family	id_run_simple + condition + c_age.group + f_has.furrypet	Prevotellaceae	f_has.furrypetTRUE	0.639368	1	0.13878	0.296169	-0.200217
family	id_run_simple + condition + c_age.group + f_has.furrypet	Rikenellaceae	id_run_simple02	0.00297016	0.121776	1.11857	0.376519	-1.61375
family	id_run_simple + condition + c_age.group + f_has.furrypet	Rikenellaceae	conditionControl	0.392075	1	0.231006	0.269911	-0.333272
family	id_run_simple + condition + c_age.group + f_has.furrypet	Rikenellaceae	c_age.group20mo	0.941599	1	-0.0218663	0.298473	0.0315464
family	id_run_simple + condition + c_age.group + f_has.furrypet	Rikenellaceae	c_age.group30mo	0.185555	1	0.678444	0.512481	-0.978788
family	id_run_simple + condition + c_age.group + f_has.furrypet	Rikenellaceae	f_has.furrypetTRUE	0.189951	1	-0.374783	0.285936	0.540698
family	id_run_simple + condition + c_age.group + f_has.furrypet	Tannerellaceae	id_run_simple02	0.675127	1	-0.119951	0.286195	0.173052
family	id_run_simple + condition + c_age.group + f_has.furrypet	Tannerellaceae	conditionControl	0.441166	1	0.213993	0.277832	-0.308727
family	id_run_simple + condition + c_age.group + f_has.furrypet	Tannerellaceae	c_age.group20mo	0.319014	1	-0.320558	0.321688	0.462467
family	id_run_simple + condition + c_age.group + f_has.furrypet	Tannerellaceae	c_age.group30mo	0.754393	1	-0.111197	0.355428	0.160423
family	id_run_simple + condition + c_age.group + f_has.furrypet	Tannerellaceae	f_has.furrypetTRUE	0.69986	1	0.101455	0.263171	-0.146369
family	id_run_simple + condition + c_age.group + f_has.furrypet	Desulfovibrionaceae	id_run_simple02	0.454356	1	0.201652	0.269526	-0.290923
family	id_run_simple + condition + c_age.group + f_has.furrypet	Desulfovibrionaceae	conditionControl	0.418715	1	0.17824	0.220416	-0.257146
family	id_run_simple + condition + c_age.group + f_has.furrypet	Desulfovibrionaceae	c_age.group20mo	0.393894	1	0.204733	0.240135	-0.295367
family	id_run_simple + condition + c_age.group + f_has.furrypet	Desulfovibrionaceae	c_age.group30mo	0.173279	1	0.443742	0.325864	-0.640185
family	id_run_simple + condition + c_age.group + f_has.furrypet	Desulfovibrionaceae	f_has.furrypetTRUE	0.712026	1	-0.101198	0.274149	0.145998
family	id_run_simple + condition + c_age.group + f_has.furrypet	Erysipelatoclostridiaceae	conditionControl	0.187733	1	-0.297035	0.225485	0.428531
family	id_run_simple + condition + c_age.group + f_has.furrypet	Erysipelatoclostridiaceae	c_age.group20mo	0.0181294	0.761434	-0.533612	0.225823	0.769839
family	id_run_simple + condition + c_age.group + f_has.furrypet	Erysipelatoclostridiaceae	c_age.group30mo	0.448297	1	-0.228256	0.301027	0.329304
family	id_run_simple + condition + c_age.group + f_has.furrypet	Erysipelatoclostridiaceae	f_has.furrypetTRUE	0.0455986	1	-0.445071	0.222637	0.642102
family	id_run_simple + condition + c_age.group + f_has.furrypet	Erysipelotrichaceae	id_run_simple02	0.0019626	0.0824292	-1.03761	0.335163	1.49695
family	id_run_simple + condition + c_age.group + f_has.furrypet	Erysipelotrichaceae	conditionControl	0.0586963	1	-0.585372	0.309645	0.844514
family	id_run_simple + condition + c_age.group + f_has.furrypet	Erysipelotrichaceae	c_age.group20mo	0.477742	1	-0.233764	0.329274	0.33725
family	id_run_simple + condition + c_age.group + f_has.furrypet	Erysipelotrichaceae	c_age.group30mo	0.198884	1	0.606335	0.471953	-0.874757
family	id_run_simple + condition + c_age.group + f_has.furrypet	Erysipelotrichaceae	f_has.furrypetTRUE	0.764731	1	0.0978888	0.327088	-0.141224
family	id_run_simple + condition + c_age.group + f_has.furrypet	Aerococcaceae	conditionControl	0.641288	1	-0.0894317	0.191955	0.129023
family	id_run_simple + condition + c_age.group + f_has.furrypet	Aerococcaceae	c_age.group20mo	0.00143542	0.0689001	0.635313	0.199318	-0.916563
family	id_run_simple + condition + c_age.group + f_has.furrypet	Aerococcaceae	f_has.furrypetTRUE	0.587336	1	-0.101516	0.187058	0.146457
family	id_run_simple + condition + c_age.group + f_has.furrypet	Carnobacteriaceae	conditionControl	0.90064	1	-0.0300831	0.240949	0.0434007
family	id_run_simple + condition + c_age.group + f_has.furrypet	Carnobacteriaceae	c_age.group20mo	0.711813	1	0.095526	0.258583	-0.137815
family	id_run_simple + condition + c_age.group + f_has.furrypet	Carnobacteriaceae	c_age.group30mo	0.0119801	0.503165	0.738121	0.293753	-1.06488
family	id_run_simple + condition + c_age.group + f_has.furrypet	Carnobacteriaceae	f_has.furrypetTRUE	0.187639	1	0.30875	0.234328	-0.445432
family	id_run_simple + condition + c_age.group + f_has.furrypet	Enterococcaceae	conditionControl	0.415357	1	-0.300396	0.368809	0.433379
family	id_run_simple + condition + c_age.group + f_has.furrypet	Enterococcaceae	c_age.group30mo	0.0160224	0.640896	-1.36811	0.568055	1.97376
family	id_run_simple + condition + c_age.group + f_has.furrypet	Enterococcaceae	f_has.furrypetTRUE	0.653503	1	0.165994	0.369779	-0.239479
family	id_run_simple + condition + c_age.group + f_has.furrypet	Lactobacillaceae	conditionControl	0.682817	1	-0.188413	0.461093	0.271822
family	id_run_simple + condition + c_age.group + f_has.furrypet	Lactobacillaceae	c_age.group20mo	0.0700221	1	-0.863823	0.476784	1.24623
family	id_run_simple + condition + c_age.group + f_has.furrypet	Lactobacillaceae	c_age.group30mo	0.017703	0.669812	-1.68735	0.711429	2.43433
family	id_run_simple + condition + c_age.group + f_has.furrypet	Lactobacillaceae	f_has.furrypetTRUE	0.405555	1	-0.375326	0.451253	0.54148
family	id_run_simple + condition + c_age.group + f_has.furrypet	Leuconostocaceae	id_run_simple02	0.113813	1	-0.532928	0.337022	0.768852
family	id_run_simple + condition + c_age.group + f_has.furrypet	Leuconostocaceae	conditionControl	0.588278	1	-0.175337	0.323898	0.252957
family	id_run_simple + condition + c_age.group + f_has.furrypet	Leuconostocaceae	c_age.group20mo	0.181089	1	-0.428822	0.320636	0.618659
family	id_run_simple + condition + c_age.group + f_has.furrypet	Leuconostocaceae	c_age.group30mo	0.319672	1	0.44506	0.447237	-0.642085
family	id_run_simple + condition + c_age.group + f_has.furrypet	Leuconostocaceae	f_has.furrypetTRUE	0.77673	1	-0.0946487	0.33376	0.136549
family	id_run_simple + condition + c_age.group + f_has.furrypet	Streptococcaceae	conditionControl	0.69937	1	0.0896605	0.232178	-0.129353
family	id_run_simple + condition + c_age.group + f_has.furrypet	Streptococcaceae	c_age.group20mo	0.12846	1	-0.404067	0.265799	0.582946
family	id_run_simple + condition + c_age.group + f_has.furrypet	Streptococcaceae	c_age.group30mo	0.824764	1	-0.0863683	0.390061	0.124603
family	id_run_simple + condition + c_age.group + f_has.furrypet	Streptococcaceae	f_has.furrypetTRUE	0.26924	1	-0.233999	0.2118	0.33759
family	id_run_simple + condition + c_age.group + f_has.furrypet	Gemellaceae	id_run_simple02	0.010736	0.365023	-0.524685	0.205664	0.75696
family	id_run_simple + condition + c_age.group + f_has.furrypet	Gemellaceae	conditionControl	0.461799	1	0.152035	0.206601	-0.21934
family	id_run_simple + condition + c_age.group + f_has.furrypet	Gemellaceae	c_age.group20mo	0.501771	1	0.151953	0.226219	-0.219221
family	id_run_simple + condition + c_age.group + f_has.furrypet	Gemellaceae	c_age.group30mo	0.103738	1	0.451697	0.277627	-0.651661
family	id_run_simple + condition + c_age.group + f_has.furrypet	Gemellaceae	f_has.furrypetTRUE	0.650843	1	0.0900722	0.199014	-0.129947
family	id_run_simple + condition + c_age.group + f_has.furrypet	Staphylococcaceae	conditionControl	0.780907	1	0.0680157	0.24454	-0.0981259
family	id_run_simple + condition + c_age.group + f_has.furrypet	Staphylococcaceae	c_age.group30mo	0.0179519	0.669812	-0.730834	0.308811	1.05437
family	id_run_simple + condition + c_age.group + f_has.furrypet	Staphylococcaceae	f_has.furrypetTRUE	0.494347	1	0.147348	0.215606	-0.212578
family	id_run_simple + condition + c_age.group + f_has.furrypet	Christensenellaceae	id_run_simple02	0.00835766	0.300876	0.916303	0.347444	-1.32195
family	id_run_simple + condition + c_age.group + f_has.furrypet	Christensenellaceae	conditionControl	0.318014	1	0.307712	0.30816	-0.443935
family	id_run_simple + condition + c_age.group + f_has.furrypet	Christensenellaceae	c_age.group20mo	0.769068	1	-0.0890981	0.303473	0.128541
family	id_run_simple + condition + c_age.group + f_has.furrypet	Christensenellaceae	c_age.group30mo	0.566737	1	-0.263308	0.459634	0.379873
family	id_run_simple + condition + c_age.group + f_has.furrypet	Christensenellaceae	f_has.furrypetTRUE	0.0278983	1	-0.679477	0.309034	0.980278
family	id_run_simple + condition + c_age.group + f_has.furrypet	Clostridia_UCG-014	id_run_simple02	0.158481	1	0.605284	0.429219	-0.873241
family	id_run_simple + condition + c_age.group + f_has.furrypet	Clostridia_UCG-014	conditionControl	0.344273	1	-0.279985	0.296043	0.403932
family	id_run_simple + condition + c_age.group + f_has.furrypet	Clostridia_UCG-014	c_age.group20mo	0.0301048	1	0.75009	0.345869	-1.08215
family	id_run_simple + condition + c_age.group + f_has.furrypet	Clostridia_UCG-014	c_age.group30mo	0.623556	1	0.236767	0.482394	-0.341583
family	id_run_simple + condition + c_age.group + f_has.furrypet	Clostridia_UCG-014	f_has.furrypetTRUE	0.726743	1	-0.118684	0.33962	0.171225
family	id_run_simple + condition + c_age.group + f_has.furrypet	Clostridiaceae	id_run_simple02	0.00361398	0.140945	-1.3728	0.471747	1.98053
family	id_run_simple + condition + c_age.group + f_has.furrypet	Clostridiaceae	conditionControl	0.11971	1	-0.613132	0.394046	0.884563
family	id_run_simple + condition + c_age.group + f_has.furrypet	Clostridiaceae	c_age.group20mo	0.154569	1	-0.576424	0.404912	0.831604
family	id_run_simple + condition + c_age.group + f_has.furrypet	Clostridiaceae	c_age.group30mo	0.451449	1	0.468	0.621513	-0.675181
family	id_run_simple + condition + c_age.group + f_has.furrypet	Clostridiaceae	f_has.furrypetTRUE	0.831689	1	-0.0927728	0.436505	0.133843
family	id_run_simple + condition + c_age.group + f_has.furrypet	Anaerofustaceae	id_run_simple02	0.425321	1	-0.192684	0.241694	0.277985
family	id_run_simple + condition + c_age.group + f_has.furrypet	Anaerofustaceae	conditionControl	0.278185	1	-0.214702	0.197991	0.30975
family	id_run_simple + condition + c_age.group + f_has.furrypet	Anaerofustaceae	c_age.group20mo	0.301279	1	0.247589	0.239518	-0.357196
family	id_run_simple + condition + c_age.group + f_has.furrypet	Anaerofustaceae	c_age.group30mo	0.342944	1	0.2798	0.295034	-0.403666
family	id_run_simple + condition + c_age.group + f_has.furrypet	Anaerofustaceae	f_has.furrypetTRUE	0.429807	1	0.173742	0.22006	-0.250657
family	id_run_simple + condition + c_age.group + f_has.furrypet	Eubacteriaceae	id_run_simple02	0.243291	1	-0.520884	0.446421	0.751477
family	id_run_simple + condition + c_age.group + f_has.furrypet	Eubacteriaceae	conditionControl	0.969888	1	0.0152157	0.403073	-0.0219517
family	id_run_simple + condition + c_age.group + f_has.furrypet	Eubacteriaceae	c_age.group20mo	0.0141491	0.608412	-1.06019	0.432121	1.52953
family	id_run_simple + condition + c_age.group + f_has.furrypet	Eubacteriaceae	c_age.group30mo	0.00415288	0.186879	-1.64805	0.574974	2.37764
family	id_run_simple + condition + c_age.group + f_has.furrypet	Eubacteriaceae	f_has.furrypetTRUE	0.1006	1	-0.747877	0.455481	1.07896
family	id_run_simple + condition + c_age.group + f_has.furrypet	Lachnospiraceae	id_run_simple02	0.136966	1	-0.215011	0.144576	0.310196
family	id_run_simple + condition + c_age.group + f_has.furrypet	Lachnospiraceae	c_age.group20mo	0.345368	1	0.157655	0.167076	-0.227448
family	id_run_simple + condition + c_age.group + f_has.furrypet	Lachnospiraceae	c_age.group30mo	0.0136849	0.561082	0.572998	0.232413	-0.826661
family	id_run_simple + condition + c_age.group + f_has.furrypet	Lachnospiraceae	f_has.furrypetTRUE	0.613003	1	-0.0841933	0.166458	0.121465
family	id_run_simple + condition + c_age.group + f_has.furrypet	Monoglobaceae	id_run_simple02	0.16732	1	0.628621	0.455236	-0.906908
family	id_run_simple + condition + c_age.group + f_has.furrypet	Monoglobaceae	conditionControl	0.162435	1	-0.544875	0.390052	0.786089
family	id_run_simple + condition + c_age.group + f_has.furrypet	Monoglobaceae	c_age.group20mo	0.0301431	1	0.877333	0.404636	-1.26572
family	id_run_simple + condition + c_age.group + f_has.furrypet	Monoglobaceae	c_age.group30mo	0.0359815	1	1.20872	0.576369	-1.74382
family	id_run_simple + condition + c_age.group + f_has.furrypet	Monoglobaceae	f_has.furrypetTRUE	0.924836	1	-0.0357195	0.378609	0.0515323
family	id_run_simple + condition + c_age.group + f_has.furrypet	[Eubacterium]_coprostanoligenes_group	conditionControl	0.35348	1	0.344609	0.371402	-0.497166
family	id_run_simple + condition + c_age.group + f_has.furrypet	[Eubacterium]_coprostanoligenes_group	c_age.group20mo	0.630084	1	0.177779	0.369136	-0.256481
family	id_run_simple + condition + c_age.group + f_has.furrypet	[Eubacterium]_coprostanoligenes_group	c_age.group30mo	0.637562	1	0.289478	0.614458	-0.417628
family	id_run_simple + condition + c_age.group + f_has.furrypet	[Eubacterium]_coprostanoligenes_group	f_has.furrypetTRUE	0.00226381	0.115454	-1.09232	0.357759	1.57589
family	id_run_simple + condition + c_age.group + f_has.furrypet	Butyricicoccaceae	id_run_simple02	0.247445	1	0.373014	0.322516	-0.538146
family	id_run_simple + condition + c_age.group + f_has.furrypet	Butyricicoccaceae	conditionControl	0.00603862	0.301931	-0.826527	0.301028	1.19243
family	id_run_simple + condition + c_age.group + f_has.furrypet	Butyricicoccaceae	c_age.group20mo	0.024602	1	0.686686	0.30552	-0.990678
family	id_run_simple + condition + c_age.group + f_has.furrypet	Butyricicoccaceae	c_age.group30mo	0.0011785	0.0577467	1.36993	0.422291	-1.97638
family	id_run_simple + condition + c_age.group + f_has.furrypet	Butyricicoccaceae	f_has.furrypetTRUE	0.612992	1	-0.146517	0.289669	0.211379
family	id_run_simple + condition + c_age.group + f_has.furrypet	Oscillospiraceae	id_run_simple02	0.190098	1	0.478131	0.364905	-0.689798
family	id_run_simple + condition + c_age.group + f_has.furrypet	Oscillospiraceae	conditionControl	0.470843	1	-0.23048	0.31962	0.332513
family	id_run_simple + condition + c_age.group + f_has.furrypet	Oscillospiraceae	c_age.group20mo	0.661551	1	0.154495	0.352912	-0.222889
family	id_run_simple + condition + c_age.group + f_has.furrypet	Oscillospiraceae	c_age.group30mo	0.258212	1	0.517601	0.457801	-0.746741
family	id_run_simple + condition + c_age.group + f_has.furrypet	Oscillospiraceae	f_has.furrypetTRUE	0.602758	1	-0.174852	0.335972	0.252259
family	id_run_simple + condition + c_age.group + f_has.furrypet	Ruminococcaceae	id_run_simple02	0.003312	0.13248	1.25692	0.427933	-1.81335
family	id_run_simple + condition + c_age.group + f_has.furrypet	Ruminococcaceae	conditionControl	0.250455	1	-0.44741	0.389308	0.645477
family	id_run_simple + condition + c_age.group + f_has.furrypet	Ruminococcaceae	c_age.group20mo	0.00448441	0.206283	1.18884	0.418325	-1.71514
family	id_run_simple + condition + c_age.group + f_has.furrypet	Ruminococcaceae	c_age.group30mo	0.017093	0.666627	1.20512	0.505354	-1.73862
family	id_run_simple + condition + c_age.group + f_has.furrypet	Ruminococcaceae	f_has.furrypetTRUE	0.320985	1	-0.368812	0.371623	0.532083
family	id_run_simple + condition + c_age.group + f_has.furrypet	Anaerovoracaceae	id_run_simple02	0.339716	1	-0.321506	0.336752	0.463835
family	id_run_simple + condition + c_age.group + f_has.furrypet	Anaerovoracaceae	conditionControl	0.341074	1	0.300824	0.315977	-0.433997
family	id_run_simple + condition + c_age.group + f_has.furrypet	Anaerovoracaceae	c_age.group20mo	0.00420672	0.197716	0.862533	0.30135	-1.24437
family	id_run_simple + condition + c_age.group + f_has.furrypet	Anaerovoracaceae	f_has.furrypetTRUE	0.165753	1	-0.459817	0.331763	0.663376
family	id_run_simple + condition + c_age.group + f_has.furrypet	Peptostreptococcaceae	id_run_simple02	0.00860764	0.301267	-0.994621	0.378578	1.43494
family	id_run_simple + condition + c_age.group + f_has.furrypet	Peptostreptococcaceae	conditionControl	0.576571	1	0.170608	0.30553	-0.246136
family	id_run_simple + condition + c_age.group + f_has.furrypet	Peptostreptococcaceae	c_age.group20mo	0.574227	1	0.197332	0.351226	-0.28469
family	id_run_simple + condition + c_age.group + f_has.furrypet	Peptostreptococcaceae	c_age.group30mo	0.247688	1	0.584232	0.505398	-0.842869
family	id_run_simple + condition + c_age.group + f_has.furrypet	Peptostreptococcaceae	f_has.furrypetTRUE	0.249991	1	-0.389071	0.338214	0.561311
family	id_run_simple + condition + c_age.group + f_has.furrypet	Peptostreptococcales-Tissierellales	id_run_simple02	0.459934	1	-0.253265	0.342734	0.365385
family	id_run_simple + condition + c_age.group + f_has.furrypet	Peptostreptococcales-Tissierellales	conditionControl	0.885966	1	0.0385823	0.269035	-0.0556625
family	id_run_simple + condition + c_age.group + f_has.furrypet	Peptostreptococcales-Tissierellales	c_age.group20mo	0.500947	1	-0.216066	0.321048	0.311717
family	id_run_simple + condition + c_age.group + f_has.furrypet	Peptostreptococcales-Tissierellales	c_age.group30mo	0.230628	1	-0.463712	0.386832	0.668995
family	id_run_simple + condition + c_age.group + f_has.furrypet	Peptostreptococcales-Tissierellales	f_has.furrypetTRUE	0.0677512	1	-0.563317	0.308387	0.812695
family	id_run_simple + condition + c_age.group + f_has.furrypet	Acidaminococcaceae	id_run_simple02	0.247746	1	-0.473342	0.409521	0.682887
family	id_run_simple + condition + c_age.group + f_has.furrypet	Acidaminococcaceae	conditionControl	0.772252	1	-0.103896	0.358965	0.14989
family	id_run_simple + condition + c_age.group + f_has.furrypet	Acidaminococcaceae	c_age.group20mo	0.15682	1	0.578807	0.408806	-0.835041
family	id_run_simple + condition + c_age.group + f_has.furrypet	Acidaminococcaceae	c_age.group30mo	0.00497963	0.219104	1.40961	0.501935	-2.03364
family	id_run_simple + condition + c_age.group + f_has.furrypet	Acidaminococcaceae	f_has.furrypetTRUE	0.336212	1	0.427141	0.444162	-0.616234
family	id_run_simple + condition + c_age.group + f_has.furrypet	Selenomonadaceae	id_run_simple02	0.0862587	1	-0.588857	0.343262	0.849541
family	id_run_simple + condition + c_age.group + f_has.furrypet	Selenomonadaceae	conditionControl	0.687449	1	-0.120834	0.300344	0.174327
family	id_run_simple + condition + c_age.group + f_has.furrypet	Selenomonadaceae	c_age.group20mo	0.538907	1	-0.215778	0.351163	0.311301
family	id_run_simple + condition + c_age.group + f_has.furrypet	Selenomonadaceae	c_age.group30mo	0.914038	1	-0.0419791	0.388888	0.0605631
family	id_run_simple + condition + c_age.group + f_has.furrypet	Selenomonadaceae	f_has.furrypetTRUE	0.396487	1	0.264657	0.312128	-0.38182
family	id_run_simple + condition + c_age.group + f_has.furrypet	Veillonellaceae	id_run_simple02	0.873252	1	-0.07462	0.467751	0.107654
family	id_run_simple + condition + c_age.group + f_has.furrypet	Veillonellaceae	conditionControl	0.762765	1	-0.120345	0.398688	0.173621
family	id_run_simple + condition + c_age.group + f_has.furrypet	Veillonellaceae	c_age.group30mo	0.00219156	0.105195	-1.94262	0.634229	2.80261
family	id_run_simple + condition + c_age.group + f_has.furrypet	Veillonellaceae	f_has.furrypetTRUE	0.0633628	1	-0.722323	0.389049	1.04209
family	id_run_simple + condition + c_age.group + f_has.furrypet	Fusobacteriaceae	id_run_simple02	0.170056	1	0.384735	0.280414	-0.555056
family	id_run_simple + condition + c_age.group + f_has.furrypet	Fusobacteriaceae	conditionControl	0.0211284	1	0.557261	0.24169	-0.803958
family	id_run_simple + condition + c_age.group + f_has.furrypet	Fusobacteriaceae	c_age.group20mo	0.628266	1	-0.102311	0.211313	0.147604
family	id_run_simple + condition + c_age.group + f_has.furrypet	Fusobacteriaceae	c_age.group30mo	0.566943	1	-0.201034	0.351114	0.290031
family	id_run_simple + condition + c_age.group + f_has.furrypet	Fusobacteriaceae	f_has.furrypetTRUE	0.00166157	0.0864016	-0.708085	0.225155	1.02155
family	id_run_simple + condition + c_age.group + f_has.furrypet	Saccharimonadaceae	id_run_simple02	0.832927	1	-0.0569551	0.269995	0.0821689
family	id_run_simple + condition + c_age.group + f_has.furrypet	Saccharimonadaceae	conditionControl	0.742051	1	-0.0818015	0.248532	0.118015
family	id_run_simple + condition + c_age.group + f_has.furrypet	Saccharimonadaceae	c_age.group20mo	0.72817	1	-0.088975	0.255998	0.128364
family	id_run_simple + condition + c_age.group + f_has.furrypet	Saccharimonadaceae	c_age.group30mo	0.0313985	1	0.755311	0.350983	-1.08968
family	id_run_simple + condition + c_age.group + f_has.furrypet	Saccharimonadaceae	f_has.furrypetTRUE	0.0115998	0.55679	0.721324	0.285776	-1.04065
family	id_run_simple + condition + c_age.group + f_has.furrypet	Saccharimonadales	conditionControl	0.062041	1	0.467236	0.250394	-0.674079
family	id_run_simple + condition + c_age.group + f_has.furrypet	Saccharimonadales	c_age.group20mo	0.851949	1	0.0524546	0.281058	-0.075676
family	id_run_simple + condition + c_age.group + f_has.furrypet	Saccharimonadales	c_age.group30mo	0.605025	1	0.171662	0.331915	-0.247657
family	id_run_simple + condition + c_age.group + f_has.furrypet	Saccharimonadales	f_has.furrypetTRUE	0.0102098	0.501835	-0.671419	0.261391	0.968653
family	id_run_simple + condition + c_age.group + f_has.furrypet	Sutterellaceae	id_run_simple02	0.20098	1	0.339719	0.265662	-0.490111
family	id_run_simple + condition + c_age.group + f_has.furrypet	Sutterellaceae	conditionControl	0.556186	1	0.113271	0.192468	-0.163415
family	id_run_simple + condition + c_age.group + f_has.furrypet	Sutterellaceae	c_age.group20mo	0.784054	1	-0.0575975	0.210179	0.0830957
family	id_run_simple + condition + c_age.group + f_has.furrypet	Sutterellaceae	c_age.group30mo	0.310216	1	-0.310043	0.305531	0.447298
family	id_run_simple + condition + c_age.group + f_has.furrypet	Sutterellaceae	f_has.furrypetTRUE	0.101722	1	-0.367361	0.224471	0.52999
family	id_run_simple + condition + c_age.group + f_has.furrypet	Enterobacteriaceae	id_run_simple02	0.0342206	1	-0.773566	0.365327	1.11602
family	id_run_simple + condition + c_age.group + f_has.furrypet	Enterobacteriaceae	conditionControl	0.484529	1	0.210528	0.301168	-0.303728
family	id_run_simple + condition + c_age.group + f_has.furrypet	Enterobacteriaceae	c_age.group20mo	0.00535505	0.235622	-0.935312	0.335856	1.34937
family	id_run_simple + condition + c_age.group + f_has.furrypet	Enterobacteriaceae	c_age.group30mo	0.0240964	0.843373	-1.10587	0.490278	1.59543
family	id_run_simple + condition + c_age.group + f_has.furrypet	Enterobacteriaceae	f_has.furrypetTRUE	0.0168217	0.773799	-0.731559	0.306017	1.05542
family	id_run_simple + condition + c_age.group + f_has.furrypet	Morganellaceae	id_run_simple02	0.430933	1	-0.142377	0.180774	0.205407
family	id_run_simple + condition + c_age.group + f_has.furrypet	Morganellaceae	conditionControl	0.346286	1	0.172903	0.183584	-0.249446
family	id_run_simple + condition + c_age.group + f_has.furrypet	Morganellaceae	c_age.group20mo	0.00476875	0.214594	-0.574736	0.203645	0.829169
family	id_run_simple + condition + c_age.group + f_has.furrypet	Morganellaceae	c_age.group30mo	0.00730096	0.313941	-0.608502	0.226816	0.877883
family	id_run_simple + condition + c_age.group + f_has.furrypet	Morganellaceae	f_has.furrypetTRUE	0.0174843	0.786792	-0.430965	0.181355	0.621751
family	id_run_simple + condition + c_age.group + f_has.furrypet	Pasteurellaceae	id_run_simple02	0.0359645	1	-0.668612	0.318792	0.964603
family	id_run_simple + condition + c_age.group + f_has.furrypet	Pasteurellaceae	conditionControl	0.565323	1	0.168041	0.29227	-0.242432
family	id_run_simple + condition + c_age.group + f_has.furrypet	Pasteurellaceae	c_age.group20mo	0.0963148	1	-0.519364	0.312308	0.749284
family	id_run_simple + condition + c_age.group + f_has.furrypet	Pasteurellaceae	c_age.group30mo	0.593959	1	-0.214875	0.40306	0.309999
family	id_run_simple + condition + c_age.group + f_has.furrypet	Pasteurellaceae	f_has.furrypetTRUE	0.752997	1	0.0972119	0.308913	-0.140247
family	id_run_simple + condition + c_age.group + f_has.furrypet	Moraxellaceae	id_run_simple02	0.0340292	1	-0.589795	0.278241	0.850894
family	id_run_simple + condition + c_age.group + f_has.furrypet	Moraxellaceae	conditionControl	0.458892	1	-0.165932	0.224029	0.239389
family	id_run_simple + condition + c_age.group + f_has.furrypet	Moraxellaceae	c_age.group20mo	0.739149	1	0.0931308	0.279689	-0.134359
family	id_run_simple + condition + c_age.group + f_has.furrypet	Moraxellaceae	c_age.group30mo	0.893505	1	-0.0376043	0.280901	0.0542516
family	id_run_simple + condition + c_age.group + f_has.furrypet	Moraxellaceae	f_has.furrypetTRUE	0.285763	1	-0.239657	0.224511	0.345752
family	id_run_simple + condition + c_age.group + f_has.furrypet	Akkermansiaceae	id_run_simple02	0.363744	1	-0.521363	0.574028	0.752168
family	id_run_simple + condition + c_age.group + f_has.furrypet	Akkermansiaceae	conditionControl	0.628908	1	0.260524	0.539091	-0.375857
family	id_run_simple + condition + c_age.group + f_has.furrypet	Akkermansiaceae	c_age.group20mo	0.459513	1	-0.381643	0.515979	0.550595
family	id_run_simple + condition + c_age.group + f_has.furrypet	Akkermansiaceae	c_age.group30mo	0.326147	1	-0.717387	0.730608	1.03497
family	id_run_simple + condition + c_age.group + f_has.furrypet	Akkermansiaceae	f_has.furrypetTRUE	0.0928953	1	-0.903668	0.537796	1.30372
family	id_run_simple + condition + c_age.group + f_has.furrypet	Unknown	id_run_simple02	0.00453109	0.172182	-0.531627	0.187284	0.766975
family	id_run_simple + condition + c_age.group + f_has.furrypet	Unknown	conditionControl	0.206465	1	-0.224007	0.177313	0.323174
family	id_run_simple + condition + c_age.group + f_has.furrypet	Unknown	c_age.group20mo	0.144259	1	-0.289079	0.197984	0.417053
family	id_run_simple + condition + c_age.group + f_has.furrypet	Unknown	c_age.group30mo	0.863542	1	-0.0428225	0.249161	0.0617799
family	id_run_simple + condition + c_age.group + f_has.furrypet	Unknown	f_has.furrypetTRUE	0.879501	1	0.0299645	0.197652	-0.0432296
family	id_run_simple + condition + c_age.group + f_has.furrypet + f_income_range	Actinomycetaceae	id_run_simple02	0.538677	1	-0.196613	0.319792	0.283652
family	id_run_simple + condition + c_age.group + f_has.furrypet + f_income_range	Actinomycetaceae	conditionControl	0.459901	1	-0.228293	0.308917	0.329357
family	id_run_simple + condition + c_age.group + f_has.furrypet + f_income_range	Actinomycetaceae	c_age.group20mo	0.772077	1	0.0980584	0.33853	-0.141468
family	id_run_simple + condition + c_age.group + f_has.furrypet + f_income_range	Actinomycetaceae	c_age.group30mo	0.402657	1	0.347428	0.415144	-0.501233
family	id_run_simple + condition + c_age.group + f_has.furrypet + f_income_range	Actinomycetaceae	f_has.furrypetTRUE	0.870815	1	-0.0503495	0.309609	0.0726389
family	id_run_simple + condition + c_age.group + f_has.furrypet + f_income_range	Actinomycetaceae	f_income_rangelow	0.841616	1	0.0683271	0.341932	-0.0985752
family	id_run_simple + condition + c_age.group + f_has.furrypet + f_income_range	Bifidobacteriaceae	id_run_simple02	0.779905	1	0.0922556	0.330141	-0.133097
family	id_run_simple + condition + c_age.group + f_has.furrypet + f_income_range	Bifidobacteriaceae	conditionControl	0.787478	1	-0.0831663	0.308495	0.119984
family	id_run_simple + condition + c_age.group + f_has.furrypet + f_income_range	Bifidobacteriaceae	c_age.group30mo	0.0131297	0.512057	-0.96509	0.389113	1.39233
family	id_run_simple + condition + c_age.group + f_has.furrypet + f_income_range	Bifidobacteriaceae	f_has.furrypetTRUE	0.42073	1	-0.208673	0.259171	0.301052
family	id_run_simple + condition + c_age.group + f_has.furrypet + f_income_range	Bifidobacteriaceae	f_income_rangelow	0.523869	1	-0.186668	0.292862	0.269305
family	id_run_simple + condition + c_age.group + f_has.furrypet + f_income_range	Corynebacteriaceae	id_run_simple02	0.593182	1	0.169524	0.317324	-0.244572
family	id_run_simple + condition + c_age.group + f_has.furrypet + f_income_range	Corynebacteriaceae	conditionControl	0.0212953	1	0.616205	0.2676	-0.888996
family	id_run_simple + condition + c_age.group + f_has.furrypet + f_income_range	Corynebacteriaceae	c_age.group20mo	0.149615	1	0.438431	0.304277	-0.632522
family	id_run_simple + condition + c_age.group + f_has.furrypet + f_income_range	Corynebacteriaceae	c_age.group30mo	0.210463	1	0.49718	0.397016	-0.71728
family	id_run_simple + condition + c_age.group + f_has.furrypet + f_income_range	Corynebacteriaceae	f_has.furrypetTRUE	0.0154892	0.712504	-0.641303	0.264921	0.925205
family	id_run_simple + condition + c_age.group + f_has.furrypet + f_income_range	Corynebacteriaceae	f_income_rangelow	0.956031	1	0.0161134	0.292257	-0.0232467
family	id_run_simple + condition + c_age.group + f_has.furrypet + f_income_range	Micrococcaceae	id_run_simple02	0.048566	1	-0.604104	0.306282	0.871538
family	id_run_simple + condition + c_age.group + f_has.furrypet + f_income_range	Micrococcaceae	conditionControl	0.0560613	1	0.542797	0.284104	-0.78309
family	id_run_simple + condition + c_age.group + f_has.furrypet + f_income_range	Micrococcaceae	c_age.group20mo	0.7078	1	0.116978	0.312099	-0.168764
family	id_run_simple + condition + c_age.group + f_has.furrypet + f_income_range	Micrococcaceae	c_age.group30mo	0.336933	1	0.36335	0.378394	-0.524203
family	id_run_simple + condition + c_age.group + f_has.furrypet + f_income_range	Micrococcaceae	f_has.furrypetTRUE	0.6481	1	-0.122198	0.267742	0.176295
family	id_run_simple + condition + c_age.group + f_has.furrypet + f_income_range	Micrococcaceae	f_income_rangelow	0.350268	1	-0.289941	0.310406	0.418297
family	id_run_simple + condition + c_age.group + f_has.furrypet + f_income_range	Atopobiaceae	id_run_simple02	0.36561	1	-0.314469	0.347585	0.453683
family	id_run_simple + condition + c_age.group + f_has.furrypet + f_income_range	Atopobiaceae	c_age.group20mo	0.786805	1	-0.0872527	0.322607	0.125879
family	id_run_simple + condition + c_age.group + f_has.furrypet + f_income_range	Atopobiaceae	c_age.group30mo	0.715185	1	-0.158135	0.433364	0.228141
family	id_run_simple + condition + c_age.group + f_has.furrypet + f_income_range	Atopobiaceae	f_has.furrypetTRUE	0.00915832	0.457916	-0.842354	0.323226	1.21526
family	id_run_simple + condition + c_age.group + f_has.furrypet + f_income_range	Atopobiaceae	f_income_rangelow	0.186465	1	-0.452684	0.342654	0.653085
family	id_run_simple + condition + c_age.group + f_has.furrypet + f_income_range	Coriobacteriaceae	conditionControl	0.758664	1	-0.111842	0.364027	0.161354
family	id_run_simple + condition + c_age.group + f_has.furrypet + f_income_range	Coriobacteriaceae	c_age.group20mo	0.0956702	1	0.694732	0.416952	-1.00229
family	id_run_simple + condition + c_age.group + f_has.furrypet + f_income_range	Coriobacteriaceae	c_age.group30mo	0.165118	1	1.00161	0.721585	-1.44501
family	id_run_simple + condition + c_age.group + f_has.furrypet + f_income_range	Coriobacteriaceae	f_has.furrypetTRUE	0.432267	1	0.371803	0.473442	-0.536398
family	id_run_simple + condition + c_age.group + f_has.furrypet + f_income_range	Coriobacteriaceae	f_income_rangelow	0.282993	1	-0.460138	0.428585	0.663839
family	id_run_simple + condition + c_age.group + f_has.furrypet + f_income_range	Coriobacteriales_Incertae_Sedis	id_run_simple02	0.0797121	1	-0.366367	0.209071	0.528556
family	id_run_simple + condition + c_age.group + f_has.furrypet + f_income_range	Coriobacteriales_Incertae_Sedis	conditionControl	0.878755	1	0.0314886	0.206417	-0.0454284
family	id_run_simple + condition + c_age.group + f_has.furrypet + f_income_range	Coriobacteriales_Incertae_Sedis	c_age.group20mo	0.199567	1	0.288926	0.225233	-0.416833
family	id_run_simple + condition + c_age.group + f_has.furrypet + f_income_range	Coriobacteriales_Incertae_Sedis	f_has.furrypetTRUE	0.566696	1	0.125485	0.219025	-0.181036
family	id_run_simple + condition + c_age.group + f_has.furrypet + f_income_range	Coriobacteriales_Incertae_Sedis	f_income_rangelow	0.731238	1	0.0714891	0.208132	-0.103137
family	id_run_simple + condition + c_age.group + f_has.furrypet + f_income_range	Eggerthellaceae	id_run_simple02	0.523105	1	-0.172882	0.270735	0.249416
family	id_run_simple + condition + c_age.group + f_has.furrypet + f_income_range	Eggerthellaceae	conditionControl	0.355604	1	-0.256725	0.277909	0.370375
family	id_run_simple + condition + c_age.group + f_has.furrypet + f_income_range	Eggerthellaceae	c_age.group20mo	0.8474	1	0.0568296	0.295316	-0.0819878
family	id_run_simple + condition + c_age.group + f_has.furrypet + f_income_range	Eggerthellaceae	c_age.group30mo	0.387186	1	0.308718	0.357011	-0.445386
family	id_run_simple + condition + c_age.group + f_has.furrypet + f_income_range	Eggerthellaceae	f_has.furrypetTRUE	0.104521	1	-0.376179	0.231734	0.542712
family	id_run_simple + condition + c_age.group + f_has.furrypet + f_income_range	Eggerthellaceae	f_income_rangelow	0.496406	1	0.200161	0.294287	-0.288771
family	id_run_simple + condition + c_age.group + f_has.furrypet + f_income_range	Bacteroidaceae	id_run_simple02	0.64244	1	0.19556	0.421203	-0.282134
family	id_run_simple + condition + c_age.group + f_has.furrypet + f_income_range	Bacteroidaceae	conditionControl	0.843962	1	-0.0905691	0.460142	0.130664
family	id_run_simple + condition + c_age.group + f_has.furrypet + f_income_range	Bacteroidaceae	c_age.group20mo	0.0925896	1	-0.71169	0.423148	1.02675
family	id_run_simple + condition + c_age.group + f_has.furrypet + f_income_range	Bacteroidaceae	c_age.group30mo	0.64526	1	-0.245661	0.533631	0.354413
family	id_run_simple + condition + c_age.group + f_has.furrypet + f_income_range	Bacteroidaceae	f_has.furrypetTRUE	0.191582	1	-0.56417	0.432012	0.813925
family	id_run_simple + condition + c_age.group + f_has.furrypet + f_income_range	Bacteroidaceae	f_income_rangelow	0.785262	1	-0.109257	0.40099	0.157625
family	id_run_simple + condition + c_age.group + f_has.furrypet + f_income_range	Barnesiellaceae	id_run_simple02	0.581191	1	0.0986205	0.178775	-0.142279
family	id_run_simple + condition + c_age.group + f_has.furrypet + f_income_range	Barnesiellaceae	conditionControl	0.618319	1	0.0780137	0.15658	-0.11255
family	id_run_simple + condition + c_age.group + f_has.furrypet + f_income_range	Barnesiellaceae	c_age.group20mo	0.812824	1	-0.0358489	0.151399	0.0517191
family	id_run_simple + condition + c_age.group + f_has.furrypet + f_income_range	Barnesiellaceae	c_age.group30mo	0.00661112	0.284278	0.884413	0.325652	-1.27594
family	id_run_simple + condition + c_age.group + f_has.furrypet + f_income_range	Barnesiellaceae	f_has.furrypetTRUE	0.458963	1	0.183321	0.247545	-0.264476
family	id_run_simple + condition + c_age.group + f_has.furrypet + f_income_range	Barnesiellaceae	f_income_rangelow	0.223381	1	-0.256068	0.210308	0.369428
family	id_run_simple + condition + c_age.group + f_has.furrypet + f_income_range	Marinifilaceae	id_run_simple02	0.542207	1	0.0930384	0.152652	-0.134226
family	id_run_simple + condition + c_age.group + f_has.furrypet + f_income_range	Marinifilaceae	conditionControl	0.520761	1	-0.0906108	0.1411	0.130724
family	id_run_simple + condition + c_age.group + f_has.furrypet + f_income_range	Marinifilaceae	c_age.group20mo	0.826661	1	-0.030083	0.137375	0.0434006
family	id_run_simple + condition + c_age.group + f_has.furrypet + f_income_range	Marinifilaceae	c_age.group30mo	0.00310963	0.139933	0.752155	0.254391	-1.08513
family	id_run_simple + condition + c_age.group + f_has.furrypet + f_income_range	Marinifilaceae	f_has.furrypetTRUE	0.35608	1	0.173208	0.187686	-0.249886
family	id_run_simple + condition + c_age.group + f_has.furrypet + f_income_range	Marinifilaceae	f_income_rangelow	0.488588	1	0.106775	0.154176	-0.154044
family	id_run_simple + condition + c_age.group + f_has.furrypet + f_income_range	Prevotellaceae	id_run_simple02	0.00745848	0.283422	0.964697	0.360547	-1.39176
family	id_run_simple + condition + c_age.group + f_has.furrypet + f_income_range	Prevotellaceae	conditionControl	0.64538	1	-0.110322	0.239732	0.159162
family	id_run_simple + condition + c_age.group + f_has.furrypet + f_income_range	Prevotellaceae	c_age.group20mo	0.241217	1	-0.342301	0.292078	0.493836
family	id_run_simple + condition + c_age.group + f_has.furrypet + f_income_range	Prevotellaceae	c_age.group30mo	0.169107	1	-0.63495	0.461756	0.91604
family	id_run_simple + condition + c_age.group + f_has.furrypet + f_income_range	Prevotellaceae	f_has.furrypetTRUE	0.633189	1	0.140734	0.29489	-0.203036
family	id_run_simple + condition + c_age.group + f_has.furrypet + f_income_range	Prevotellaceae	f_income_rangelow	0.758898	1	-0.0809345	0.263692	0.116764
family	id_run_simple + condition + c_age.group + f_has.furrypet + f_income_range	Rikenellaceae	id_run_simple02	0.00195948	0.0822981	1.17531	0.379585	-1.69562
family	id_run_simple + condition + c_age.group + f_has.furrypet + f_income_range	Rikenellaceae	conditionControl	0.302705	1	0.293379	0.284654	-0.423256
family	id_run_simple + condition + c_age.group + f_has.furrypet + f_income_range	Rikenellaceae	c_age.group20mo	0.973292	1	-0.00992435	0.296424	0.0143178
family	id_run_simple + condition + c_age.group + f_has.furrypet + f_income_range	Rikenellaceae	c_age.group30mo	0.242971	1	0.602692	0.516183	-0.869501
family	id_run_simple + condition + c_age.group + f_has.furrypet + f_income_range	Rikenellaceae	f_has.furrypetTRUE	0.167695	1	-0.389415	0.282257	0.561808
family	id_run_simple + condition + c_age.group + f_has.furrypet + f_income_range	Rikenellaceae	f_income_rangelow	0.11182	1	-0.498917	0.313771	0.719785
family	id_run_simple + condition + c_age.group + f_has.furrypet + f_income_range	Tannerellaceae	id_run_simple02	0.708797	1	-0.110877	0.296883	0.159962
family	id_run_simple + condition + c_age.group + f_has.furrypet + f_income_range	Tannerellaceae	conditionControl	0.487281	1	0.201756	0.290447	-0.291072
family	id_run_simple + condition + c_age.group + f_has.furrypet + f_income_range	Tannerellaceae	c_age.group20mo	0.320627	1	-0.318596	0.320787	0.459637
family	id_run_simple + condition + c_age.group + f_has.furrypet + f_income_range	Tannerellaceae	c_age.group30mo	0.710924	1	-0.134371	0.362561	0.193856
family	id_run_simple + condition + c_age.group + f_has.furrypet + f_income_range	Tannerellaceae	f_has.furrypetTRUE	0.698503	1	0.101424	0.261846	-0.146324
family	id_run_simple + condition + c_age.group + f_has.furrypet + f_income_range	Tannerellaceae	f_income_rangelow	0.648418	1	-0.130972	0.287244	0.188953
family	id_run_simple + condition + c_age.group + f_has.furrypet + f_income_range	Desulfovibrionaceae	id_run_simple02	0.499603	1	0.186776	0.276658	-0.269461
family	id_run_simple + condition + c_age.group + f_has.furrypet + f_income_range	Desulfovibrionaceae	conditionControl	0.562724	1	0.12852	0.222046	-0.185415
family	id_run_simple + condition + c_age.group + f_has.furrypet + f_income_range	Desulfovibrionaceae	c_age.group20mo	0.39941	1	0.201681	0.239333	-0.290963
family	id_run_simple + condition + c_age.group + f_has.furrypet + f_income_range	Desulfovibrionaceae	c_age.group30mo	0.172417	1	0.446982	0.327584	-0.644859
family	id_run_simple + condition + c_age.group + f_has.furrypet + f_income_range	Desulfovibrionaceae	f_has.furrypetTRUE	0.733324	1	-0.093894	0.275586	0.13546
family	id_run_simple + condition + c_age.group + f_has.furrypet + f_income_range	Desulfovibrionaceae	f_income_rangelow	0.79004	1	0.0538762	0.202346	-0.077727
family	id_run_simple + condition + c_age.group + f_has.furrypet + f_income_range	Erysipelatoclostridiaceae	conditionControl	0.216806	1	-0.285417	0.231094	0.41177
family	id_run_simple + condition + c_age.group + f_has.furrypet + f_income_range	Erysipelatoclostridiaceae	c_age.group20mo	0.0202494	0.850473	-0.528459	0.227618	0.762405
family	id_run_simple + condition + c_age.group + f_has.furrypet + f_income_range	Erysipelatoclostridiaceae	c_age.group30mo	0.364385	1	-0.268242	0.295733	0.386991
family	id_run_simple + condition + c_age.group + f_has.furrypet + f_income_range	Erysipelatoclostridiaceae	f_has.furrypetTRUE	0.0430876	1	-0.449771	0.222344	0.648882
family	id_run_simple + condition + c_age.group + f_has.furrypet + f_income_range	Erysipelatoclostridiaceae	f_income_rangelow	0.355086	1	-0.248619	0.268844	0.358681
family	id_run_simple + condition + c_age.group + f_has.furrypet + f_income_range	Erysipelotrichaceae	id_run_simple02	0.00257172	0.105441	-1.00273	0.332605	1.44663
family	id_run_simple + condition + c_age.group + f_has.furrypet + f_income_range	Erysipelotrichaceae	conditionControl	0.0743386	1	-0.557221	0.312252	0.803899
family	id_run_simple + condition + c_age.group + f_has.furrypet + f_income_range	Erysipelotrichaceae	c_age.group20mo	0.490365	1	-0.2264	0.328245	0.326626
family	id_run_simple + condition + c_age.group + f_has.furrypet + f_income_range	Erysipelotrichaceae	c_age.group30mo	0.243486	1	0.554699	0.475598	-0.800261
family	id_run_simple + condition + c_age.group + f_has.furrypet + f_income_range	Erysipelotrichaceae	f_has.furrypetTRUE	0.782217	1	0.0899536	0.32541	-0.129776
family	id_run_simple + condition + c_age.group + f_has.furrypet + f_income_range	Erysipelotrichaceae	f_income_rangelow	0.322905	1	-0.330154	0.333993	0.476311
family	id_run_simple + condition + c_age.group + f_has.furrypet + f_income_range	Aerococcaceae	conditionControl	0.64494	1	-0.0824453	0.178916	0.118943
family	id_run_simple + condition + c_age.group + f_has.furrypet + f_income_range	Aerococcaceae	c_age.group20mo	0.00131972	0.0633464	0.639846	0.199226	-0.923103
family	id_run_simple + condition + c_age.group + f_has.furrypet + f_income_range	Aerococcaceae	f_has.furrypetTRUE	0.566692	1	-0.105309	0.183809	0.151929
family	id_run_simple + condition + c_age.group + f_has.furrypet + f_income_range	Aerococcaceae	f_income_rangelow	0.351693	1	-0.225775	0.242428	0.325725
family	id_run_simple + condition + c_age.group + f_has.furrypet + f_income_range	Carnobacteriaceae	conditionControl	0.902965	1	0.0288273	0.236451	-0.041589
family	id_run_simple + condition + c_age.group + f_has.furrypet + f_income_range	Carnobacteriaceae	c_age.group20mo	0.67519	1	0.107005	0.25536	-0.154375
family	id_run_simple + condition + c_age.group + f_has.furrypet + f_income_range	Carnobacteriaceae	c_age.group30mo	0.0230426	0.783449	0.664808	0.292515	-0.959115
family	id_run_simple + condition + c_age.group + f_has.furrypet + f_income_range	Carnobacteriaceae	f_has.furrypetTRUE	0.20014	1	0.294795	0.230102	-0.425299
family	id_run_simple + condition + c_age.group + f_has.furrypet + f_income_range	Carnobacteriaceae	f_income_rangelow	0.0721498	1	-0.481843	0.267963	0.695153
family	id_run_simple + condition + c_age.group + f_has.furrypet + f_income_range	Enterococcaceae	conditionControl	0.509289	1	-0.248128	0.375983	0.357973
family	id_run_simple + condition + c_age.group + f_has.furrypet + f_income_range	Enterococcaceae	c_age.group30mo	0.0117853	0.471413	-1.43674	0.570472	2.07277
family	id_run_simple + condition + c_age.group + f_has.furrypet + f_income_range	Enterococcaceae	f_has.furrypetTRUE	0.679616	1	0.15334	0.371294	-0.221222
family	id_run_simple + condition + c_age.group + f_has.furrypet + f_income_range	Enterococcaceae	f_income_rangelow	0.22004	1	-0.449084	0.366175	0.647892
family	id_run_simple + condition + c_age.group + f_has.furrypet + f_income_range	Lactobacillaceae	conditionControl	0.517203	1	-0.299831	0.462944	0.432565
family	id_run_simple + condition + c_age.group + f_has.furrypet + f_income_range	Lactobacillaceae	c_age.group20mo	0.0656972	1	-0.875129	0.475488	1.26254
family	id_run_simple + condition + c_age.group + f_has.furrypet + f_income_range	Lactobacillaceae	c_age.group30mo	0.0220125	0.770439	-1.64063	0.716384	2.36693
family	id_run_simple + condition + c_age.group + f_has.furrypet + f_income_range	Lactobacillaceae	f_has.furrypetTRUE	0.431323	1	-0.355947	0.452323	0.513523
family	id_run_simple + condition + c_age.group + f_has.furrypet + f_income_range	Lactobacillaceae	f_income_rangelow	0.466159	1	0.358151	0.491464	-0.516703
family	id_run_simple + condition + c_age.group + f_has.furrypet + f_income_range	Leuconostocaceae	id_run_simple02	0.0977457	1	-0.56238	0.339626	0.811343
family	id_run_simple + condition + c_age.group + f_has.furrypet + f_income_range	Leuconostocaceae	conditionControl	0.440749	1	-0.247868	0.321519	0.357598
family	id_run_simple + condition + c_age.group + f_has.furrypet + f_income_range	Leuconostocaceae	c_age.group20mo	0.173518	1	-0.434926	0.319567	0.627466
family	id_run_simple + condition + c_age.group + f_has.furrypet + f_income_range	Leuconostocaceae	c_age.group30mo	0.306799	1	0.464375	0.454397	-0.669952
family	id_run_simple + condition + c_age.group + f_has.furrypet + f_income_range	Leuconostocaceae	f_has.furrypetTRUE	0.803154	1	-0.08288	0.332495	0.119571
family	id_run_simple + condition + c_age.group + f_has.furrypet + f_income_range	Leuconostocaceae	f_income_rangelow	0.613093	1	0.166376	0.329025	-0.24003
family	id_run_simple + condition + c_age.group + f_has.furrypet + f_income_range	Streptococcaceae	conditionControl	0.927003	1	0.0213863	0.233433	-0.0308539
family	id_run_simple + condition + c_age.group + f_has.furrypet + f_income_range	Streptococcaceae	c_age.group20mo	0.119953	1	-0.409602	0.263415	0.590931
family	id_run_simple + condition + c_age.group + f_has.furrypet + f_income_range	Streptococcaceae	c_age.group30mo	0.858483	1	-0.0700527	0.392881	0.101065
family	id_run_simple + condition + c_age.group + f_has.furrypet + f_income_range	Streptococcaceae	f_has.furrypetTRUE	0.29443	1	-0.223064	0.212756	0.321813
family	id_run_simple + condition + c_age.group + f_has.furrypet + f_income_range	Streptococcaceae	f_income_rangelow	0.578286	1	0.14538	0.261526	-0.209739
family	id_run_simple + condition + c_age.group + f_has.furrypet + f_income_range	Gemellaceae	id_run_simple02	0.0186386	0.633714	-0.49322	0.209642	0.711566
family	id_run_simple + condition + c_age.group + f_has.furrypet + f_income_range	Gemellaceae	conditionControl	0.401645	1	0.174842	0.208471	-0.252244
family	id_run_simple + condition + c_age.group + f_has.furrypet + f_income_range	Gemellaceae	c_age.group20mo	0.483477	1	0.158602	0.226341	-0.228814
family	id_run_simple + condition + c_age.group + f_has.furrypet + f_income_range	Gemellaceae	c_age.group30mo	0.150202	1	0.403827	0.280665	-0.582599
family	id_run_simple + condition + c_age.group + f_has.furrypet + f_income_range	Gemellaceae	f_has.furrypetTRUE	0.672264	1	0.083183	0.19663	-0.120008
family	id_run_simple + condition + c_age.group + f_has.furrypet + f_income_range	Gemellaceae	f_income_rangelow	0.199474	1	-0.303795	0.236775	0.438284
family	id_run_simple + condition + c_age.group + f_has.furrypet + f_income_range	Staphylococcaceae	conditionControl	0.607005	1	0.126987	0.246887	-0.183204
family	id_run_simple + condition + c_age.group + f_has.furrypet + f_income_range	Staphylococcaceae	c_age.group30mo	0.00742236	0.311739	-0.804189	0.300376	1.1602
family	id_run_simple + condition + c_age.group + f_has.furrypet + f_income_range	Staphylococcaceae	f_has.furrypetTRUE	0.528962	1	0.133381	0.211854	-0.192428
family	id_run_simple + condition + c_age.group + f_has.furrypet + f_income_range	Staphylococcaceae	f_income_rangelow	0.0723335	1	-0.482145	0.268303	0.695588
family	id_run_simple + condition + c_age.group + f_has.furrypet + f_income_range	Christensenellaceae	id_run_simple02	0.0137671	0.481849	0.853076	0.346317	-1.23073
family	id_run_simple + condition + c_age.group + f_has.furrypet + f_income_range	Christensenellaceae	conditionControl	0.550216	1	0.182322	0.305173	-0.263034
family	id_run_simple + condition + c_age.group + f_has.furrypet + f_income_range	Christensenellaceae	c_age.group20mo	0.736385	1	-0.102273	0.303802	0.147549
family	id_run_simple + condition + c_age.group + f_has.furrypet + f_income_range	Christensenellaceae	c_age.group30mo	0.648083	1	-0.206742	0.452956	0.298265
family	id_run_simple + condition + c_age.group + f_has.furrypet + f_income_range	Christensenellaceae	f_has.furrypetTRUE	0.0328395	1	-0.657364	0.308037	0.948376
family	id_run_simple + condition + c_age.group + f_has.furrypet + f_income_range	Christensenellaceae	f_income_rangelow	0.0906332	1	0.427057	0.252388	-0.616113
family	id_run_simple + condition + c_age.group + f_has.furrypet + f_income_range	Clostridia_UCG-014	id_run_simple02	0.162932	1	0.594368	0.425985	-0.857491
family	id_run_simple + condition + c_age.group + f_has.furrypet + f_income_range	Clostridia_UCG-014	conditionControl	0.297089	1	-0.323507	0.31026	0.466722
family	id_run_simple + condition + c_age.group + f_has.furrypet + f_income_range	Clostridia_UCG-014	c_age.group20mo	0.0307714	1	0.747866	0.346232	-1.07894
family	id_run_simple + condition + c_age.group + f_has.furrypet + f_income_range	Clostridia_UCG-014	c_age.group30mo	0.624039	1	0.23564	0.480766	-0.339957
family	id_run_simple + condition + c_age.group + f_has.furrypet + f_income_range	Clostridia_UCG-014	f_has.furrypetTRUE	0.74246	1	-0.112593	0.342647	0.162437
family	id_run_simple + condition + c_age.group + f_has.furrypet + f_income_range	Clostridia_UCG-014	f_income_rangelow	0.935975	1	0.0233153	0.290246	-0.0336368
family	id_run_simple + condition + c_age.group + f_has.furrypet + f_income_range	Clostridiaceae	id_run_simple02	0.00537019	0.209437	-1.31074	0.470822	1.891
family	id_run_simple + condition + c_age.group + f_has.furrypet + f_income_range	Clostridiaceae	conditionControl	0.181356	1	-0.542451	0.405847	0.782592
family	id_run_simple + condition + c_age.group + f_has.furrypet + f_income_range	Clostridiaceae	c_age.group20mo	0.167307	1	-0.563371	0.407971	0.812772
family	id_run_simple + condition + c_age.group + f_has.furrypet + f_income_range	Clostridiaceae	c_age.group30mo	0.53266	1	0.386392	0.619267	-0.557446
family	id_run_simple + condition + c_age.group + f_has.furrypet + f_income_range	Clostridiaceae	f_has.furrypetTRUE	0.805465	1	-0.109031	0.44271	0.157298
family	id_run_simple + condition + c_age.group + f_has.furrypet + f_income_range	Clostridiaceae	f_income_rangelow	0.241999	1	-0.539891	0.461443	0.778898
family	id_run_simple + condition + c_age.group + f_has.furrypet + f_income_range	Anaerofustaceae	id_run_simple02	0.379292	1	-0.216573	0.24633	0.312449
family	id_run_simple + condition + c_age.group + f_has.furrypet + f_income_range	Anaerofustaceae	conditionControl	0.161465	1	-0.278527	0.198925	0.401829
family	id_run_simple + condition + c_age.group + f_has.furrypet + f_income_range	Anaerofustaceae	c_age.group20mo	0.307923	1	0.24265	0.237988	-0.35007
family	id_run_simple + condition + c_age.group + f_has.furrypet + f_income_range	Anaerofustaceae	c_age.group30mo	0.320511	1	0.29298	0.294925	-0.422681
family	id_run_simple + condition + c_age.group + f_has.furrypet + f_income_range	Anaerofustaceae	f_has.furrypetTRUE	0.403454	1	0.183807	0.220004	-0.265177
family	id_run_simple + condition + c_age.group + f_has.furrypet + f_income_range	Anaerofustaceae	f_income_rangelow	0.518642	1	0.123437	0.191245	-0.178082
family	id_run_simple + condition + c_age.group + f_has.furrypet + f_income_range	Eubacteriaceae	id_run_simple02	0.300996	1	-0.468197	0.452671	0.675466
family	id_run_simple + condition + c_age.group + f_has.furrypet + f_income_range	Eubacteriaceae	conditionControl	0.86697	1	0.0712359	0.425268	-0.102772
family	id_run_simple + condition + c_age.group + f_has.furrypet + f_income_range	Eubacteriaceae	c_age.group20mo	0.0159435	0.685569	-1.0491	0.435272	1.51353
family	id_run_simple + condition + c_age.group + f_has.furrypet + f_income_range	Eubacteriaceae	c_age.group30mo	0.00271553	0.124915	-1.71933	0.573449	2.48047
family	id_run_simple + condition + c_age.group + f_has.furrypet + f_income_range	Eubacteriaceae	f_has.furrypetTRUE	0.0964748	1	-0.761266	0.45799	1.09827
family	id_run_simple + condition + c_age.group + f_has.furrypet + f_income_range	Eubacteriaceae	f_income_rangelow	0.317179	1	-0.46759	0.467463	0.67459
family	id_run_simple + condition + c_age.group + f_has.furrypet + f_income_range	Lachnospiraceae	id_run_simple02	0.15692	1	-0.208376	0.147209	0.300622
family	id_run_simple + condition + c_age.group + f_has.furrypet + f_income_range	Lachnospiraceae	c_age.group20mo	0.339625	1	0.159106	0.16662	-0.229542
family	id_run_simple + condition + c_age.group + f_has.furrypet + f_income_range	Lachnospiraceae	c_age.group30mo	0.0166239	0.615084	0.552512	0.230701	-0.797106
family	id_run_simple + condition + c_age.group + f_has.furrypet + f_income_range	Lachnospiraceae	f_has.furrypetTRUE	0.611623	1	-0.0834778	0.164405	0.120433
family	id_run_simple + condition + c_age.group + f_has.furrypet + f_income_range	Lachnospiraceae	f_income_rangelow	0.587892	1	-0.112159	0.206976	0.161811
family	id_run_simple + condition + c_age.group + f_has.furrypet + f_income_range	Monoglobaceae	id_run_simple02	0.278572	1	0.503802	0.464962	-0.726833
family	id_run_simple + condition + c_age.group + f_has.furrypet + f_income_range	Monoglobaceae	conditionControl	0.0491467	1	-0.76666	0.389698	1.10606
family	id_run_simple + condition + c_age.group + f_has.furrypet + f_income_range	Monoglobaceae	c_age.group20mo	0.033475	1	0.851263	0.400342	-1.22811
family	id_run_simple + condition + c_age.group + f_has.furrypet + f_income_range	Monoglobaceae	c_age.group30mo	0.0195402	0.703446	1.33322	0.570957	-1.92343
family	id_run_simple + condition + c_age.group + f_has.furrypet + f_income_range	Monoglobaceae	f_has.furrypetTRUE	0.988893	1	0.00525812	0.377712	-0.00758586
family	id_run_simple + condition + c_age.group + f_has.furrypet + f_income_range	Monoglobaceae	f_income_rangelow	0.0148979	0.729995	0.902435	0.370632	-1.30194
family	id_run_simple + condition + c_age.group + f_has.furrypet + f_income_range	[Eubacterium]_coprostanoligenes_group	conditionControl	0.530091	1	0.236107	0.376046	-0.340631
family	id_run_simple + condition + c_age.group + f_has.furrypet + f_income_range	[Eubacterium]_coprostanoligenes_group	c_age.group20mo	0.648782	1	0.166863	0.366365	-0.240732
family	id_run_simple + condition + c_age.group + f_has.furrypet + f_income_range	[Eubacterium]_coprostanoligenes_group	c_age.group30mo	0.584982	1	0.334142	0.611845	-0.482065
family	id_run_simple + condition + c_age.group + f_has.furrypet + f_income_range	[Eubacterium]_coprostanoligenes_group	f_has.furrypetTRUE	0.00269497	0.137443	-1.07352	0.357774	1.54876
family	id_run_simple + condition + c_age.group + f_has.furrypet + f_income_range	[Eubacterium]_coprostanoligenes_group	f_income_rangelow	0.298832	1	0.343766	0.330881	-0.495949
family	id_run_simple + condition + c_age.group + f_has.furrypet + f_income_range	Butyricicoccaceae	id_run_simple02	0.442954	1	0.238949	0.31145	-0.344731
family	id_run_simple + condition + c_age.group + f_has.furrypet + f_income_range	Butyricicoccaceae	c_age.group20mo	0.0235472	0.965434	0.65868	0.29088	-0.950275
family	id_run_simple + condition + c_age.group + f_has.furrypet + f_income_range	Butyricicoccaceae	f_has.furrypetTRUE	0.703808	1	-0.102707	0.27015	0.148175
family	id_run_simple + condition + c_age.group + f_has.furrypet + f_income_range	Oscillospiraceae	id_run_simple02	0.225081	1	0.434033	0.35778	-0.626177
family	id_run_simple + condition + c_age.group + f_has.furrypet + f_income_range	Oscillospiraceae	conditionControl	0.31927	1	-0.325934	0.327257	0.470224
family	id_run_simple + condition + c_age.group + f_has.furrypet + f_income_range	Oscillospiraceae	c_age.group20mo	0.678622	1	0.145325	0.350734	-0.209659
family	id_run_simple + condition + c_age.group + f_has.furrypet + f_income_range	Oscillospiraceae	c_age.group30mo	0.22718	1	0.553071	0.45797	-0.797913
family	id_run_simple + condition + c_age.group + f_has.furrypet + f_income_range	Oscillospiraceae	f_has.furrypetTRUE	0.633313	1	-0.158598	0.332442	0.228809
family	id_run_simple + condition + c_age.group + f_has.furrypet + f_income_range	Oscillospiraceae	f_income_rangelow	0.428017	1	0.27942	0.35254	-0.403117
family	id_run_simple + condition + c_age.group + f_has.furrypet + f_income_range	Ruminococcaceae	id_run_simple02	0.0101152	0.374264	1.13002	0.439377	-1.63027
family	id_run_simple + condition + c_age.group + f_has.furrypet + f_income_range	Ruminococcaceae	conditionControl	0.0915342	1	-0.672457	0.398526	0.97015
family	id_run_simple + condition + c_age.group + f_has.furrypet + f_income_range	Ruminococcaceae	c_age.group20mo	0.00433204	0.203606	1.16234	0.407421	-1.6769
family	id_run_simple + condition + c_age.group + f_has.furrypet + f_income_range	Ruminococcaceae	c_age.group30mo	0.00806227	0.330553	1.33191	0.502713	-1.92155
family	id_run_simple + condition + c_age.group + f_has.furrypet + f_income_range	Ruminococcaceae	f_has.furrypetTRUE	0.3691	1	-0.327196	0.364296	0.472044
family	id_run_simple + condition + c_age.group + f_has.furrypet + f_income_range	Ruminococcaceae	f_income_rangelow	0.027985	1	0.918518	0.417984	-1.32514
family	id_run_simple + condition + c_age.group + f_has.furrypet + f_income_range	Anaerovoracaceae	id_run_simple02	0.303509	1	-0.346038	0.336306	0.499227
family	id_run_simple + condition + c_age.group + f_has.furrypet + f_income_range	Anaerovoracaceae	conditionControl	0.469332	1	0.235993	0.326153	-0.340466
family	id_run_simple + condition + c_age.group + f_has.furrypet + f_income_range	Anaerovoracaceae	c_age.group20mo	0.00457459	0.210431	0.857459	0.302395	-1.23705
family	id_run_simple + condition + c_age.group + f_has.furrypet + f_income_range	Anaerovoracaceae	f_has.furrypetTRUE	0.176231	1	-0.449556	0.332401	0.648572
family	id_run_simple + condition + c_age.group + f_has.furrypet + f_income_range	Anaerovoracaceae	f_income_rangelow	0.691693	1	0.128399	0.323783	-0.18524
family	id_run_simple + condition + c_age.group + f_has.furrypet + f_income_range	Peptostreptococcaceae	id_run_simple02	0.0039401	0.157604	-1.05961	0.367546	1.52869
family	id_run_simple + condition + c_age.group + f_has.furrypet + f_income_range	Peptostreptococcaceae	conditionControl	0.891151	1	0.0424663	0.310317	-0.061266
family	id_run_simple + condition + c_age.group + f_has.furrypet + f_income_range	Peptostreptococcaceae	c_age.group20mo	0.595434	1	0.183789	0.346132	-0.265151
family	id_run_simple + condition + c_age.group + f_has.furrypet + f_income_range	Peptostreptococcaceae	c_age.group30mo	0.205929	1	0.642737	0.508157	-0.927274
family	id_run_simple + condition + c_age.group + f_has.furrypet + f_income_range	Peptostreptococcaceae	f_has.furrypetTRUE	0.273202	1	-0.36642	0.334411	0.528632
family	id_run_simple + condition + c_age.group + f_has.furrypet + f_income_range	Peptostreptococcaceae	f_income_rangelow	0.22176	1	0.440624	0.360618	-0.635687
family	id_run_simple + condition + c_age.group + f_has.furrypet + f_income_range	Peptostreptococcales-Tissierellales	id_run_simple02	0.363623	1	-0.311587	0.342975	0.449525
family	id_run_simple + condition + c_age.group + f_has.furrypet + f_income_range	Peptostreptococcales-Tissierellales	conditionControl	0.774607	1	-0.0791316	0.276341	0.114163
family	id_run_simple + condition + c_age.group + f_has.furrypet + f_income_range	Peptostreptococcales-Tissierellales	c_age.group20mo	0.47688	1	-0.228214	0.320827	0.329243
family	id_run_simple + condition + c_age.group + f_has.furrypet + f_income_range	Peptostreptococcales-Tissierellales	c_age.group30mo	0.285552	1	-0.412556	0.386314	0.595192
family	id_run_simple + condition + c_age.group + f_has.furrypet + f_income_range	Peptostreptococcales-Tissierellales	f_has.furrypetTRUE	0.0714446	1	-0.542706	0.301062	0.782959
family	id_run_simple + condition + c_age.group + f_has.furrypet + f_income_range	Peptostreptococcales-Tissierellales	f_income_rangelow	0.108577	1	0.389197	0.242547	-0.561492
family	id_run_simple + condition + c_age.group + f_has.furrypet + f_income_range	Acidaminococcaceae	id_run_simple02	0.150013	1	-0.60512	0.420372	0.873003
family	id_run_simple + condition + c_age.group + f_has.furrypet + f_income_range	Acidaminococcaceae	conditionControl	0.356889	1	-0.336573	0.36532	0.485572
family	id_run_simple + condition + c_age.group + f_has.furrypet + f_income_range	Acidaminococcaceae	c_age.group20mo	0.167409	1	0.55128	0.399311	-0.795329
family	id_run_simple + condition + c_age.group + f_has.furrypet + f_income_range	Acidaminococcaceae	c_age.group30mo	0.00239847	0.112728	1.54178	0.507856	-2.22432
family	id_run_simple + condition + c_age.group + f_has.furrypet + f_income_range	Acidaminococcaceae	f_has.furrypetTRUE	0.27068	1	0.47025	0.426919	-0.678427
family	id_run_simple + condition + c_age.group + f_has.furrypet + f_income_range	Selenomonadaceae	id_run_simple02	0.0847256	1	-0.609046	0.353295	0.878668
family	id_run_simple + condition + c_age.group + f_has.furrypet + f_income_range	Selenomonadaceae	conditionControl	0.570289	1	-0.178869	0.315117	0.258053
family	id_run_simple + condition + c_age.group + f_has.furrypet + f_income_range	Selenomonadaceae	c_age.group20mo	0.528999	1	-0.219942	0.349373	0.31731
family	id_run_simple + condition + c_age.group + f_has.furrypet + f_income_range	Selenomonadaceae	c_age.group30mo	0.933885	1	-0.0328796	0.396341	0.0474353
family	id_run_simple + condition + c_age.group + f_has.furrypet + f_income_range	Selenomonadaceae	f_has.furrypetTRUE	0.383208	1	0.273589	0.313749	-0.394705
family	id_run_simple + condition + c_age.group + f_has.furrypet + f_income_range	Selenomonadaceae	f_income_rangelow	0.734904	1	0.0948814	0.280209	-0.136885
family	id_run_simple + condition + c_age.group + f_has.furrypet + f_income_range	Veillonellaceae	id_run_simple02	0.891251	1	0.0620594	0.453913	-0.0895328
family	id_run_simple + condition + c_age.group + f_has.furrypet + f_income_range	Veillonellaceae	conditionControl	0.866035	1	0.067129	0.397928	-0.0968467
family	id_run_simple + condition + c_age.group + f_has.furrypet + f_income_range	Veillonellaceae	f_has.furrypetTRUE	0.045173	1	-0.761438	0.380141	1.09852
family	id_run_simple + condition + c_age.group + f_has.furrypet + f_income_range	Veillonellaceae	f_income_rangelow	0.00200189	0.100095	-1.11587	0.361127	1.60985
family	id_run_simple + condition + c_age.group + f_has.furrypet + f_income_range	Fusobacteriaceae	id_run_simple02	0.15468	1	0.404746	0.284393	-0.583925
family	id_run_simple + condition + c_age.group + f_has.furrypet + f_income_range	Fusobacteriaceae	conditionControl	0.0292949	1	0.562142	0.257923	-0.810999
family	id_run_simple + condition + c_age.group + f_has.furrypet + f_income_range	Fusobacteriaceae	c_age.group20mo	0.637953	1	-0.0980599	0.208389	0.141471
family	id_run_simple + condition + c_age.group + f_has.furrypet + f_income_range	Fusobacteriaceae	c_age.group30mo	0.512661	1	-0.236271	0.360885	0.340868
family	id_run_simple + condition + c_age.group + f_has.furrypet + f_income_range	Fusobacteriaceae	f_has.furrypetTRUE	0.00171032	0.0889368	-0.711466	0.226841	1.02643
family	id_run_simple + condition + c_age.group + f_has.furrypet + f_income_range	Fusobacteriaceae	f_income_rangelow	0.406947	1	-0.215392	0.259734	0.310744
family	id_run_simple + condition + c_age.group + f_has.furrypet + f_income_range	Saccharimonadaceae	id_run_simple02	0.952831	1	-0.0159637	0.269874	0.0230308
family	id_run_simple + condition + c_age.group + f_has.furrypet + f_income_range	Saccharimonadaceae	conditionControl	0.863387	1	-0.0440848	0.256211	0.063601
family	id_run_simple + condition + c_age.group + f_has.furrypet + f_income_range	Saccharimonadaceae	c_age.group20mo	0.749834	1	-0.0803313	0.251934	0.115894
family	id_run_simple + condition + c_age.group + f_has.furrypet + f_income_range	Saccharimonadaceae	c_age.group30mo	0.0483692	1	0.696934	0.353037	-1.00546
family	id_run_simple + condition + c_age.group + f_has.furrypet + f_income_range	Saccharimonadaceae	f_has.furrypetTRUE	0.0121999	0.574433	0.711517	0.28389	-1.0265
family	id_run_simple + condition + c_age.group + f_has.furrypet + f_income_range	Saccharimonadaceae	f_income_rangelow	0.157884	1	-0.377324	0.267185	0.544364
family	id_run_simple + condition + c_age.group + f_has.furrypet + f_income_range	Saccharimonadales	id_run_simple02	0.00180958	0.077812	-0.855611	0.27425	1.23439
family	id_run_simple + condition + c_age.group + f_has.furrypet + f_income_range	Saccharimonadales	conditionControl	0.0745495	1	0.455486	0.255428	-0.657128
family	id_run_simple + condition + c_age.group + f_has.furrypet + f_income_range	Saccharimonadales	c_age.group20mo	0.845996	1	0.0544813	0.280498	-0.0785998
family	id_run_simple + condition + c_age.group + f_has.furrypet + f_income_range	Saccharimonadales	c_age.group30mo	0.662514	1	0.148145	0.339435	-0.213728
family	id_run_simple + condition + c_age.group + f_has.furrypet + f_income_range	Saccharimonadales	f_has.furrypetTRUE	0.00979654	0.48003	-0.671545	0.259994	0.968835
family	id_run_simple + condition + c_age.group + f_has.furrypet + f_income_range	Saccharimonadales	f_income_rangelow	0.627888	1	-0.133375	0.27517	0.19242
family	id_run_simple + condition + c_age.group + f_has.furrypet + f_income_range	Sutterellaceae	id_run_simple02	0.153918	1	0.380502	0.266864	-0.548949
family	id_run_simple + condition + c_age.group + f_has.furrypet + f_income_range	Sutterellaceae	conditionControl	0.414531	1	0.150661	0.184646	-0.217359
family	id_run_simple + condition + c_age.group + f_has.furrypet + f_income_range	Sutterellaceae	c_age.group20mo	0.813096	1	-0.0489974	0.207235	0.0706883
family	id_run_simple + condition + c_age.group + f_has.furrypet + f_income_range	Sutterellaceae	c_age.group30mo	0.225998	1	-0.368191	0.304106	0.531187
family	id_run_simple + condition + c_age.group + f_has.furrypet + f_income_range	Sutterellaceae	f_has.furrypetTRUE	0.0862008	1	-0.377105	0.219785	0.544047
family	id_run_simple + condition + c_age.group + f_has.furrypet + f_income_range	Sutterellaceae	f_income_rangelow	0.033427	1	-0.375716	0.176648	0.542044
family	id_run_simple + condition + c_age.group + f_has.furrypet + f_income_range	Enterobacteriaceae	id_run_simple02	0.0426042	1	-0.733344	0.361686	1.05799
family	id_run_simple + condition + c_age.group + f_has.furrypet + f_income_range	Enterobacteriaceae	conditionControl	0.431476	1	0.247041	0.314034	-0.356405
family	id_run_simple + condition + c_age.group + f_has.furrypet + f_income_range	Enterobacteriaceae	c_age.group20mo	0.00595341	0.26195	-0.92683	0.336988	1.33713
family	id_run_simple + condition + c_age.group + f_has.furrypet + f_income_range	Enterobacteriaceae	c_age.group30mo	0.0151851	0.577036	-1.16339	0.479171	1.67842
family	id_run_simple + condition + c_age.group + f_has.furrypet + f_income_range	Enterobacteriaceae	f_has.furrypetTRUE	0.0164607	0.740734	-0.741131	0.308993	1.06923
family	id_run_simple + condition + c_age.group + f_has.furrypet + f_income_range	Enterobacteriaceae	f_income_rangelow	0.261416	1	-0.371388	0.330696	0.5358
family	id_run_simple + condition + c_age.group + f_has.furrypet + f_income_range	Morganellaceae	id_run_simple02	0.591437	1	-0.0951733	0.177313	0.137306
family	id_run_simple + condition + c_age.group + f_has.furrypet + f_income_range	Morganellaceae	conditionControl	0.215071	1	0.220342	0.177732	-0.317886
family	id_run_simple + condition + c_age.group + f_has.furrypet + f_income_range	Morganellaceae	c_age.group20mo	0.00489149	0.220117	-0.564792	0.200701	0.814823
family	id_run_simple + condition + c_age.group + f_has.furrypet + f_income_range	Morganellaceae	c_age.group30mo	0.00343886	0.15131	-0.673731	0.230295	0.971988
family	id_run_simple + condition + c_age.group + f_has.furrypet + f_income_range	Morganellaceae	f_has.furrypetTRUE	0.0119674	0.574433	-0.442675	0.176146	0.638644
family	id_run_simple + condition + c_age.group + f_has.furrypet + f_income_range	Morganellaceae	f_income_rangelow	0.0402412	1	-0.425272	0.207322	0.613537
family	id_run_simple + condition + c_age.group + f_has.furrypet + f_income_range	Pasteurellaceae	id_run_simple02	0.0425099	1	-0.66359	0.327135	0.957359
family	id_run_simple + condition + c_age.group + f_has.furrypet + f_income_range	Pasteurellaceae	conditionControl	0.621308	1	0.149463	0.302558	-0.21563
family	id_run_simple + condition + c_age.group + f_has.furrypet + f_income_range	Pasteurellaceae	c_age.group20mo	0.0957798	1	-0.518251	0.311137	0.747678
family	id_run_simple + condition + c_age.group + f_has.furrypet + f_income_range	Pasteurellaceae	c_age.group30mo	0.573152	1	-0.233581	0.41458	0.336986
family	id_run_simple + condition + c_age.group + f_has.furrypet + f_income_range	Pasteurellaceae	f_has.furrypetTRUE	0.750612	1	0.0984217	0.309666	-0.141993
family	id_run_simple + condition + c_age.group + f_has.furrypet + f_income_range	Pasteurellaceae	f_income_rangelow	0.760553	1	-0.0997021	0.327155	0.14384
family	id_run_simple + condition + c_age.group + f_has.furrypet + f_income_range	Moraxellaceae	id_run_simple02	0.0343658	1	-0.589795	0.278764	0.850895
family	id_run_simple + condition + c_age.group + f_has.furrypet + f_income_range	Moraxellaceae	conditionControl	0.380896	1	-0.19237	0.219539	0.277531
family	id_run_simple + condition + c_age.group + f_has.furrypet + f_income_range	Moraxellaceae	c_age.group20mo	0.738548	1	0.0931926	0.279207	-0.134449
family	id_run_simple + condition + c_age.group + f_has.furrypet + f_income_range	Moraxellaceae	c_age.group30mo	0.856663	1	-0.050771	0.281088	0.0732471
family	id_run_simple + condition + c_age.group + f_has.furrypet + f_income_range	Moraxellaceae	f_has.furrypetTRUE	0.292144	1	-0.236909	0.224893	0.341788
family	id_run_simple + condition + c_age.group + f_has.furrypet + f_income_range	Moraxellaceae	f_income_rangelow	0.762969	1	-0.0609386	0.202062	0.0879158
family	id_run_simple + condition + c_age.group + f_has.furrypet + f_income_range	Akkermansiaceae	id_run_simple02	0.381665	1	-0.511899	0.58514	0.738515
family	id_run_simple + condition + c_age.group + f_has.furrypet + f_income_range	Akkermansiaceae	conditionControl	0.654271	1	0.248898	0.555779	-0.359085
family	id_run_simple + condition + c_age.group + f_has.furrypet + f_income_range	Akkermansiaceae	c_age.group20mo	0.463492	1	-0.3796	0.517795	0.547647
family	id_run_simple + condition + c_age.group + f_has.furrypet + f_income_range	Akkermansiaceae	c_age.group30mo	0.309364	1	-0.740993	0.728924	1.06903
family	id_run_simple + condition + c_age.group + f_has.furrypet + f_income_range	Akkermansiaceae	f_has.furrypetTRUE	0.0942717	1	-0.903819	0.540147	1.30394
family	id_run_simple + condition + c_age.group + f_has.furrypet + f_income_range	Akkermansiaceae	f_income_rangelow	0.811084	1	-0.133988	0.560555	0.193304
family	id_run_simple + condition + c_age.group + f_has.furrypet + f_income_range	Unknown	id_run_simple02	0.0116091	0.417929	-0.473962	0.187796	0.683782
family	id_run_simple + condition + c_age.group + f_has.furrypet + f_income_range	Unknown	conditionControl	0.38884	1	-0.160196	0.185902	0.231114
family	id_run_simple + condition + c_age.group + f_has.furrypet + f_income_range	Unknown	c_age.group20mo	0.148044	1	-0.276945	0.191462	0.399547
family	id_run_simple + condition + c_age.group + f_has.furrypet + f_income_range	Unknown	c_age.group30mo	0.634734	1	-0.119589	0.251727	0.172531
family	id_run_simple + condition + c_age.group + f_has.furrypet + f_income_range	Unknown	f_has.furrypetTRUE	0.937541	1	0.0150506	0.192068	-0.0217135
family	id_run_simple + condition + c_age.group + f_has.furrypet + f_income_range	Unknown	f_income_rangelow	0.0174209	0.836202	-0.506014	0.212817	0.730024
family	id_run_simple + condition + c_age.group + f_income_range + f_has.furrypet	Actinomycetaceae	id_run_simple02	0.538677	1	-0.196613	0.319792	0.283652
family	id_run_simple + condition + c_age.group + f_income_range + f_has.furrypet	Actinomycetaceae	conditionControl	0.459901	1	-0.228293	0.308917	0.329357
family	id_run_simple + condition + c_age.group + f_income_range + f_has.furrypet	Actinomycetaceae	c_age.group20mo	0.772077	1	0.0980584	0.33853	-0.141468
family	id_run_simple + condition + c_age.group + f_income_range + f_has.furrypet	Actinomycetaceae	c_age.group30mo	0.402657	1	0.347428	0.415144	-0.501233
family	id_run_simple + condition + c_age.group + f_income_range + f_has.furrypet	Actinomycetaceae	f_income_rangelow	0.841616	1	0.0683271	0.341932	-0.0985752
family	id_run_simple + condition + c_age.group + f_income_range + f_has.furrypet	Actinomycetaceae	f_has.furrypetTRUE	0.870815	1	-0.0503495	0.309609	0.0726389
family	id_run_simple + condition + c_age.group + f_income_range + f_has.furrypet	Bifidobacteriaceae	id_run_simple02	0.779905	1	0.0922556	0.330141	-0.133097
family	id_run_simple + condition + c_age.group + f_income_range + f_has.furrypet	Bifidobacteriaceae	conditionControl	0.787478	1	-0.0831663	0.308495	0.119984
family	id_run_simple + condition + c_age.group + f_income_range + f_has.furrypet	Bifidobacteriaceae	c_age.group20mo	0.000193689	0.00968445	-0.952704	0.255615	1.37446
family	id_run_simple + condition + c_age.group + f_income_range + f_has.furrypet	Bifidobacteriaceae	c_age.group30mo	0.0131297	0.512057	-0.96509	0.389113	1.39233
family	id_run_simple + condition + c_age.group + f_income_range + f_has.furrypet	Bifidobacteriaceae	f_income_rangelow	0.523869	1	-0.186668	0.292862	0.269305
family	id_run_simple + condition + c_age.group + f_income_range + f_has.furrypet	Bifidobacteriaceae	f_has.furrypetTRUE	0.42073	1	-0.208673	0.259171	0.301052
family	id_run_simple + condition + c_age.group + f_income_range + f_has.furrypet	Corynebacteriaceae	id_run_simple02	0.593182	1	0.169524	0.317324	-0.244572
family	id_run_simple + condition + c_age.group + f_income_range + f_has.furrypet	Corynebacteriaceae	conditionControl	0.0212953	1	0.616205	0.2676	-0.888996
family	id_run_simple + condition + c_age.group + f_income_range + f_has.furrypet	Corynebacteriaceae	c_age.group20mo	0.149615	1	0.438431	0.304277	-0.632522
family	id_run_simple + condition + c_age.group + f_income_range + f_has.furrypet	Corynebacteriaceae	c_age.group30mo	0.210463	1	0.49718	0.397016	-0.71728
family	id_run_simple + condition + c_age.group + f_income_range + f_has.furrypet	Corynebacteriaceae	f_income_rangelow	0.956031	1	0.0161134	0.292257	-0.0232467
family	id_run_simple + condition + c_age.group + f_income_range + f_has.furrypet	Corynebacteriaceae	f_has.furrypetTRUE	0.0154892	0.712504	-0.641303	0.264921	0.925205
family	id_run_simple + condition + c_age.group + f_income_range + f_has.furrypet	Micrococcaceae	id_run_simple02	0.048566	1	-0.604104	0.306282	0.871538
family	id_run_simple + condition + c_age.group + f_income_range + f_has.furrypet	Micrococcaceae	conditionControl	0.0560613	1	0.542797	0.284104	-0.78309
family	id_run_simple + condition + c_age.group + f_income_range + f_has.furrypet	Micrococcaceae	c_age.group20mo	0.7078	1	0.116978	0.312099	-0.168764
family	id_run_simple + condition + c_age.group + f_income_range + f_has.furrypet	Micrococcaceae	c_age.group30mo	0.336933	1	0.36335	0.378394	-0.524203
family	id_run_simple + condition + c_age.group + f_income_range + f_has.furrypet	Micrococcaceae	f_income_rangelow	0.350268	1	-0.289941	0.310406	0.418297
family	id_run_simple + condition + c_age.group + f_income_range + f_has.furrypet	Micrococcaceae	f_has.furrypetTRUE	0.6481	1	-0.122198	0.267742	0.176295
family	id_run_simple + condition + c_age.group + f_income_range + f_has.furrypet	Atopobiaceae	id_run_simple02	0.36561	1	-0.314469	0.347585	0.453683
family	id_run_simple + condition + c_age.group + f_income_range + f_has.furrypet	Atopobiaceae	conditionControl	0.0002948	0.0150348	1.05975	0.292763	-1.5289
family	id_run_simple + condition + c_age.group + f_income_range + f_has.furrypet	Atopobiaceae	c_age.group20mo	0.786805	1	-0.0872527	0.322607	0.125879
family	id_run_simple + condition + c_age.group + f_income_range + f_has.furrypet	Atopobiaceae	c_age.group30mo	0.715185	1	-0.158135	0.433364	0.228141
family	id_run_simple + condition + c_age.group + f_income_range + f_has.furrypet	Atopobiaceae	f_income_rangelow	0.186465	1	-0.452684	0.342654	0.653085
family	id_run_simple + condition + c_age.group + f_income_range + f_has.furrypet	Atopobiaceae	f_has.furrypetTRUE	0.00915832	0.457916	-0.842354	0.323226	1.21526
family	id_run_simple + condition + c_age.group + f_income_range + f_has.furrypet	Coriobacteriaceae	id_run_simple02	3.24054e-07	1.58786e-05	2.90445	0.568508	-4.19023
family	id_run_simple + condition + c_age.group + f_income_range + f_has.furrypet	Coriobacteriaceae	conditionControl	0.758664	1	-0.111842	0.364027	0.161354
family	id_run_simple + condition + c_age.group + f_income_range + f_has.furrypet	Coriobacteriaceae	c_age.group20mo	0.0956702	1	0.694732	0.416952	-1.00229
family	id_run_simple + condition + c_age.group + f_income_range + f_has.furrypet	Coriobacteriaceae	c_age.group30mo	0.165118	1	1.00161	0.721585	-1.44501
family	id_run_simple + condition + c_age.group + f_income_range + f_has.furrypet	Coriobacteriaceae	f_income_rangelow	0.282993	1	-0.460138	0.428585	0.663839
family	id_run_simple + condition + c_age.group + f_income_range + f_has.furrypet	Coriobacteriaceae	f_has.furrypetTRUE	0.432267	1	0.371803	0.473442	-0.536398
family	id_run_simple + condition + c_age.group + f_income_range + f_has.furrypet	Coriobacteriales_Incertae_Sedis	id_run_simple02	0.0797121	1	-0.366367	0.209071	0.528556
family	id_run_simple + condition + c_age.group + f_income_range + f_has.furrypet	Coriobacteriales_Incertae_Sedis	conditionControl	0.878755	1	0.0314886	0.206417	-0.0454284
family	id_run_simple + condition + c_age.group + f_income_range + f_has.furrypet	Coriobacteriales_Incertae_Sedis	c_age.group20mo	0.199567	1	0.288926	0.225233	-0.416833
family	id_run_simple + condition + c_age.group + f_income_range + f_has.furrypet	Coriobacteriales_Incertae_Sedis	c_age.group30mo	3.83935e-05	0.00199646	1.09694	0.266444	-1.58254
family	id_run_simple + condition + c_age.group + f_income_range + f_has.furrypet	Coriobacteriales_Incertae_Sedis	f_income_rangelow	0.731238	1	0.0714891	0.208132	-0.103137
family	id_run_simple + condition + c_age.group + f_income_range + f_has.furrypet	Coriobacteriales_Incertae_Sedis	f_has.furrypetTRUE	0.566696	1	0.125485	0.219025	-0.181036
family	id_run_simple + condition + c_age.group + f_income_range + f_has.furrypet	Eggerthellaceae	id_run_simple02	0.523105	1	-0.172882	0.270735	0.249416
family	id_run_simple + condition + c_age.group + f_income_range + f_has.furrypet	Eggerthellaceae	conditionControl	0.355604	1	-0.256725	0.277909	0.370375
family	id_run_simple + condition + c_age.group + f_income_range + f_has.furrypet	Eggerthellaceae	c_age.group20mo	0.8474	1	0.0568296	0.295316	-0.0819878
family	id_run_simple + condition + c_age.group + f_income_range + f_has.furrypet	Eggerthellaceae	c_age.group30mo	0.387186	1	0.308718	0.357011	-0.445386
family	id_run_simple + condition + c_age.group + f_income_range + f_has.furrypet	Eggerthellaceae	f_income_rangelow	0.496406	1	0.200161	0.294287	-0.288771
family	id_run_simple + condition + c_age.group + f_income_range + f_has.furrypet	Eggerthellaceae	f_has.furrypetTRUE	0.104521	1	-0.376179	0.231734	0.542712
family	id_run_simple + condition + c_age.group + f_income_range + f_has.furrypet	Bacteroidaceae	id_run_simple02	0.64244	1	0.19556	0.421203	-0.282134
family	id_run_simple + condition + c_age.group + f_income_range + f_has.furrypet	Bacteroidaceae	conditionControl	0.843962	1	-0.0905691	0.460142	0.130664
family	id_run_simple + condition + c_age.group + f_income_range + f_has.furrypet	Bacteroidaceae	c_age.group20mo	0.0925896	1	-0.71169	0.423148	1.02675
family	id_run_simple + condition + c_age.group + f_income_range + f_has.furrypet	Bacteroidaceae	c_age.group30mo	0.64526	1	-0.245661	0.533631	0.354413
family	id_run_simple + condition + c_age.group + f_income_range + f_has.furrypet	Bacteroidaceae	f_income_rangelow	0.785262	1	-0.109257	0.40099	0.157625
family	id_run_simple + condition + c_age.group + f_income_range + f_has.furrypet	Bacteroidaceae	f_has.furrypetTRUE	0.191582	1	-0.56417	0.432012	0.813925
family	id_run_simple + condition + c_age.group + f_income_range + f_has.furrypet	Barnesiellaceae	id_run_simple02	0.581191	1	0.0986205	0.178775	-0.142279
family	id_run_simple + condition + c_age.group + f_income_range + f_has.furrypet	Barnesiellaceae	conditionControl	0.618319	1	0.0780137	0.15658	-0.11255
family	id_run_simple + condition + c_age.group + f_income_range + f_has.furrypet	Barnesiellaceae	c_age.group20mo	0.812824	1	-0.0358489	0.151399	0.0517191
family	id_run_simple + condition + c_age.group + f_income_range + f_has.furrypet	Barnesiellaceae	c_age.group30mo	0.00661112	0.284278	0.884413	0.325652	-1.27594
family	id_run_simple + condition + c_age.group + f_income_range + f_has.furrypet	Barnesiellaceae	f_income_rangelow	0.223381	1	-0.256068	0.210308	0.369428
family	id_run_simple + condition + c_age.group + f_income_range + f_has.furrypet	Barnesiellaceae	f_has.furrypetTRUE	0.458963	1	0.183321	0.247545	-0.264476
family	id_run_simple + condition + c_age.group + f_income_range + f_has.furrypet	Marinifilaceae	id_run_simple02	0.542207	1	0.0930384	0.152652	-0.134226
family	id_run_simple + condition + c_age.group + f_income_range + f_has.furrypet	Marinifilaceae	conditionControl	0.520761	1	-0.0906108	0.1411	0.130724
family	id_run_simple + condition + c_age.group + f_income_range + f_has.furrypet	Marinifilaceae	c_age.group20mo	0.826661	1	-0.030083	0.137375	0.0434006
family	id_run_simple + condition + c_age.group + f_income_range + f_has.furrypet	Marinifilaceae	c_age.group30mo	0.00310963	0.139933	0.752155	0.254391	-1.08513
family	id_run_simple + condition + c_age.group + f_income_range + f_has.furrypet	Marinifilaceae	f_income_rangelow	0.488588	1	0.106775	0.154176	-0.154044
family	id_run_simple + condition + c_age.group + f_income_range + f_has.furrypet	Marinifilaceae	f_has.furrypetTRUE	0.35608	1	0.173208	0.187686	-0.249886
family	id_run_simple + condition + c_age.group + f_income_range + f_has.furrypet	Prevotellaceae	id_run_simple02	0.00745848	0.283422	0.964697	0.360547	-1.39176
family	id_run_simple + condition + c_age.group + f_income_range + f_has.furrypet	Prevotellaceae	conditionControl	0.64538	1	-0.110322	0.239732	0.159162
family	id_run_simple + condition + c_age.group + f_income_range + f_has.furrypet	Prevotellaceae	c_age.group20mo	0.241217	1	-0.342301	0.292078	0.493836
family	id_run_simple + condition + c_age.group + f_income_range + f_has.furrypet	Prevotellaceae	c_age.group30mo	0.169107	1	-0.63495	0.461756	0.91604
family	id_run_simple + condition + c_age.group + f_income_range + f_has.furrypet	Prevotellaceae	f_income_rangelow	0.758898	1	-0.0809345	0.263692	0.116764
family	id_run_simple + condition + c_age.group + f_income_range + f_has.furrypet	Prevotellaceae	f_has.furrypetTRUE	0.633189	1	0.140734	0.29489	-0.203036
family	id_run_simple + condition + c_age.group + f_income_range + f_has.furrypet	Rikenellaceae	id_run_simple02	0.00195948	0.0822981	1.17531	0.379585	-1.69562
family	id_run_simple + condition + c_age.group + f_income_range + f_has.furrypet	Rikenellaceae	conditionControl	0.302705	1	0.293379	0.284654	-0.423256
family	id_run_simple + condition + c_age.group + f_income_range + f_has.furrypet	Rikenellaceae	c_age.group20mo	0.973292	1	-0.00992435	0.296424	0.0143178
family	id_run_simple + condition + c_age.group + f_income_range + f_has.furrypet	Rikenellaceae	c_age.group30mo	0.242971	1	0.602692	0.516183	-0.869501
family	id_run_simple + condition + c_age.group + f_income_range + f_has.furrypet	Rikenellaceae	f_income_rangelow	0.11182	1	-0.498917	0.313771	0.719785
family	id_run_simple + condition + c_age.group + f_income_range + f_has.furrypet	Rikenellaceae	f_has.furrypetTRUE	0.167695	1	-0.389415	0.282257	0.561808
family	id_run_simple + condition + c_age.group + f_income_range + f_has.furrypet	Tannerellaceae	id_run_simple02	0.708797	1	-0.110877	0.296883	0.159962
family	id_run_simple + condition + c_age.group + f_income_range + f_has.furrypet	Tannerellaceae	conditionControl	0.487281	1	0.201756	0.290447	-0.291072
family	id_run_simple + condition + c_age.group + f_income_range + f_has.furrypet	Tannerellaceae	c_age.group20mo	0.320627	1	-0.318596	0.320787	0.459637
family	id_run_simple + condition + c_age.group + f_income_range + f_has.furrypet	Tannerellaceae	c_age.group30mo	0.710924	1	-0.134371	0.362561	0.193856
family	id_run_simple + condition + c_age.group + f_income_range + f_has.furrypet	Tannerellaceae	f_income_rangelow	0.648418	1	-0.130972	0.287244	0.188953
family	id_run_simple + condition + c_age.group + f_income_range + f_has.furrypet	Tannerellaceae	f_has.furrypetTRUE	0.698503	1	0.101424	0.261846	-0.146324
family	id_run_simple + condition + c_age.group + f_income_range + f_has.furrypet	Desulfovibrionaceae	id_run_simple02	0.499603	1	0.186776	0.276658	-0.269461
family	id_run_simple + condition + c_age.group + f_income_range + f_has.furrypet	Desulfovibrionaceae	conditionControl	0.562724	1	0.12852	0.222046	-0.185415
family	id_run_simple + condition + c_age.group + f_income_range + f_has.furrypet	Desulfovibrionaceae	c_age.group20mo	0.39941	1	0.201681	0.239333	-0.290963
family	id_run_simple + condition + c_age.group + f_income_range + f_has.furrypet	Desulfovibrionaceae	c_age.group30mo	0.172417	1	0.446982	0.327584	-0.644859
family	id_run_simple + condition + c_age.group + f_income_range + f_has.furrypet	Desulfovibrionaceae	f_income_rangelow	0.79004	1	0.0538762	0.202346	-0.077727
family	id_run_simple + condition + c_age.group + f_income_range + f_has.furrypet	Desulfovibrionaceae	f_has.furrypetTRUE	0.733324	1	-0.093894	0.275586	0.13546
family	id_run_simple + condition + c_age.group + f_income_range + f_has.furrypet	Erysipelatoclostridiaceae	id_run_simple02	7.02036e-06	0.000326451	-0.985634	0.219368	1.42197
family	id_run_simple + condition + c_age.group + f_income_range + f_has.furrypet	Erysipelatoclostridiaceae	conditionControl	0.216806	1	-0.285417	0.231094	0.41177
family	id_run_simple + condition + c_age.group + f_income_range + f_has.furrypet	Erysipelatoclostridiaceae	c_age.group20mo	0.0202494	0.850473	-0.528459	0.227618	0.762405
family	id_run_simple + condition + c_age.group + f_income_range + f_has.furrypet	Erysipelatoclostridiaceae	c_age.group30mo	0.364385	1	-0.268242	0.295733	0.386991
family	id_run_simple + condition + c_age.group + f_income_range + f_has.furrypet	Erysipelatoclostridiaceae	f_income_rangelow	0.355086	1	-0.248619	0.268844	0.358681
family	id_run_simple + condition + c_age.group + f_income_range + f_has.furrypet	Erysipelatoclostridiaceae	f_has.furrypetTRUE	0.0430876	1	-0.449771	0.222344	0.648882
family	id_run_simple + condition + c_age.group + f_income_range + f_has.furrypet	Erysipelotrichaceae	id_run_simple02	0.00257172	0.105441	-1.00273	0.332605	1.44663
family	id_run_simple + condition + c_age.group + f_income_range + f_has.furrypet	Erysipelotrichaceae	conditionControl	0.0743386	1	-0.557221	0.312252	0.803899
family	id_run_simple + condition + c_age.group + f_income_range + f_has.furrypet	Erysipelotrichaceae	c_age.group20mo	0.490365	1	-0.2264	0.328245	0.326626
family	id_run_simple + condition + c_age.group + f_income_range + f_has.furrypet	Erysipelotrichaceae	c_age.group30mo	0.243486	1	0.554699	0.475598	-0.800261
family	id_run_simple + condition + c_age.group + f_income_range + f_has.furrypet	Erysipelotrichaceae	f_income_rangelow	0.322905	1	-0.330154	0.333993	0.476311
family	id_run_simple + condition + c_age.group + f_income_range + f_has.furrypet	Erysipelotrichaceae	f_has.furrypetTRUE	0.782217	1	0.0899536	0.32541	-0.129776
family	id_run_simple + condition + c_age.group + f_income_range + f_has.furrypet	Aerococcaceae	id_run_simple02	1.69877e-06	8.15408e-05	-0.854859	0.178605	1.2333
family	id_run_simple + condition + c_age.group + f_income_range + f_has.furrypet	Aerococcaceae	conditionControl	0.64494	1	-0.0824453	0.178916	0.118943
family	id_run_simple + condition + c_age.group + f_income_range + f_has.furrypet	Aerococcaceae	c_age.group20mo	0.00131972	0.0633464	0.639846	0.199226	-0.923103
family	id_run_simple + condition + c_age.group + f_income_range + f_has.furrypet	Aerococcaceae	c_age.group30mo	0.000426109	0.0208794	0.929781	0.26389	-1.34139
family	id_run_simple + condition + c_age.group + f_income_range + f_has.furrypet	Aerococcaceae	f_income_rangelow	0.351693	1	-0.225775	0.242428	0.325725
family	id_run_simple + condition + c_age.group + f_income_range + f_has.furrypet	Aerococcaceae	f_has.furrypetTRUE	0.566692	1	-0.105309	0.183809	0.151929
family	id_run_simple + condition + c_age.group + f_income_range + f_has.furrypet	Carnobacteriaceae	id_run_simple02	2.62236e-08	1.36363e-06	-1.32264	0.237673	1.90816
family	id_run_simple + condition + c_age.group + f_income_range + f_has.furrypet	Carnobacteriaceae	conditionControl	0.902965	1	0.0288273	0.236451	-0.041589
family	id_run_simple + condition + c_age.group + f_income_range + f_has.furrypet	Carnobacteriaceae	c_age.group20mo	0.67519	1	0.107005	0.25536	-0.154375
family	id_run_simple + condition + c_age.group + f_income_range + f_has.furrypet	Carnobacteriaceae	c_age.group30mo	0.0230426	0.783449	0.664808	0.292515	-0.959115
family	id_run_simple + condition + c_age.group + f_income_range + f_has.furrypet	Carnobacteriaceae	f_income_rangelow	0.0721498	1	-0.481843	0.267963	0.695153
family	id_run_simple + condition + c_age.group + f_income_range + f_has.furrypet	Carnobacteriaceae	f_has.furrypetTRUE	0.20014	1	0.294795	0.230102	-0.425299
family	id_run_simple + condition + c_age.group + f_income_range + f_has.furrypet	Enterococcaceae	id_run_simple02	9.45749e-08	4.72874e-06	-2.51869	0.471943	3.6337
family	id_run_simple + condition + c_age.group + f_income_range + f_has.furrypet	Enterococcaceae	conditionControl	0.509289	1	-0.248128	0.375983	0.357973
family	id_run_simple + condition + c_age.group + f_income_range + f_has.furrypet	Enterococcaceae	c_age.group20mo	0.000490179	0.0240188	-1.34783	0.386634	1.94451
family	id_run_simple + condition + c_age.group + f_income_range + f_has.furrypet	Enterococcaceae	c_age.group30mo	0.0117853	0.471413	-1.43674	0.570472	2.07277
family	id_run_simple + condition + c_age.group + f_income_range + f_has.furrypet	Enterococcaceae	f_income_rangelow	0.22004	1	-0.449084	0.366175	0.647892
family	id_run_simple + condition + c_age.group + f_income_range + f_has.furrypet	Enterococcaceae	f_has.furrypetTRUE	0.679616	1	0.15334	0.371294	-0.221222
family	id_run_simple + condition + c_age.group + f_income_range + f_has.furrypet	Lactobacillaceae	id_run_simple02	0.000485738	0.0213725	-2.06787	0.592769	2.98331
family	id_run_simple + condition + c_age.group + f_income_range + f_has.furrypet	Lactobacillaceae	conditionControl	0.517203	1	-0.299831	0.462944	0.432565
family	id_run_simple + condition + c_age.group + f_income_range + f_has.furrypet	Lactobacillaceae	c_age.group20mo	0.0656972	1	-0.875129	0.475488	1.26254
family	id_run_simple + condition + c_age.group + f_income_range + f_has.furrypet	Lactobacillaceae	c_age.group30mo	0.0220125	0.770439	-1.64063	0.716384	2.36693
family	id_run_simple + condition + c_age.group + f_income_range + f_has.furrypet	Lactobacillaceae	f_income_rangelow	0.466159	1	0.358151	0.491464	-0.516703
family	id_run_simple + condition + c_age.group + f_income_range + f_has.furrypet	Lactobacillaceae	f_has.furrypetTRUE	0.431323	1	-0.355947	0.452323	0.513523
family	id_run_simple + condition + c_age.group + f_income_range + f_has.furrypet	Leuconostocaceae	id_run_simple02	0.0977457	1	-0.56238	0.339626	0.811343
family	id_run_simple + condition + c_age.group + f_income_range + f_has.furrypet	Leuconostocaceae	conditionControl	0.440749	1	-0.247868	0.321519	0.357598
family	id_run_simple + condition + c_age.group + f_income_range + f_has.furrypet	Leuconostocaceae	c_age.group20mo	0.173518	1	-0.434926	0.319567	0.627466
family	id_run_simple + condition + c_age.group + f_income_range + f_has.furrypet	Leuconostocaceae	c_age.group30mo	0.306799	1	0.464375	0.454397	-0.669952
family	id_run_simple + condition + c_age.group + f_income_range + f_has.furrypet	Leuconostocaceae	f_income_rangelow	0.613093	1	0.166376	0.329025	-0.24003
family	id_run_simple + condition + c_age.group + f_income_range + f_has.furrypet	Leuconostocaceae	f_has.furrypetTRUE	0.803154	1	-0.08288	0.332495	0.119571
family	id_run_simple + condition + c_age.group + f_income_range + f_has.furrypet	Streptococcaceae	id_run_simple02	9.15695e-08	4.67004e-06	-1.65866	0.310453	2.39294
family	id_run_simple + condition + c_age.group + f_income_range + f_has.furrypet	Streptococcaceae	conditionControl	0.927003	1	0.0213863	0.233433	-0.0308539
family	id_run_simple + condition + c_age.group + f_income_range + f_has.furrypet	Streptococcaceae	c_age.group20mo	0.119953	1	-0.409602	0.263415	0.590931
family	id_run_simple + condition + c_age.group + f_income_range + f_has.furrypet	Streptococcaceae	c_age.group30mo	0.858483	1	-0.0700527	0.392881	0.101065
family	id_run_simple + condition + c_age.group + f_income_range + f_has.furrypet	Streptococcaceae	f_income_rangelow	0.578286	1	0.14538	0.261526	-0.209739
family	id_run_simple + condition + c_age.group + f_income_range + f_has.furrypet	Streptococcaceae	f_has.furrypetTRUE	0.29443	1	-0.223064	0.212756	0.321813
family	id_run_simple + condition + c_age.group + f_income_range + f_has.furrypet	Gemellaceae	id_run_simple02	0.0186386	0.633714	-0.49322	0.209642	0.711566
family	id_run_simple + condition + c_age.group + f_income_range + f_has.furrypet	Gemellaceae	conditionControl	0.401645	1	0.174842	0.208471	-0.252244
family	id_run_simple + condition + c_age.group + f_income_range + f_has.furrypet	Gemellaceae	c_age.group20mo	0.483477	1	0.158602	0.226341	-0.228814
family	id_run_simple + condition + c_age.group + f_income_range + f_has.furrypet	Gemellaceae	c_age.group30mo	0.150202	1	0.403827	0.280665	-0.582599
family	id_run_simple + condition + c_age.group + f_income_range + f_has.furrypet	Gemellaceae	f_income_rangelow	0.199474	1	-0.303795	0.236775	0.438284
family	id_run_simple + condition + c_age.group + f_income_range + f_has.furrypet	Gemellaceae	f_has.furrypetTRUE	0.672264	1	0.083183	0.19663	-0.120008
family	id_run_simple + condition + c_age.group + f_income_range + f_has.furrypet	Staphylococcaceae	id_run_simple02	6.94576e-06	0.000326451	-0.988427	0.219878	1.426
family	id_run_simple + condition + c_age.group + f_income_range + f_has.furrypet	Staphylococcaceae	conditionControl	0.607005	1	0.126987	0.246887	-0.183204
family	id_run_simple + condition + c_age.group + f_income_range + f_has.furrypet	Staphylococcaceae	c_age.group20mo	0.0001747	0.00890972	-1.024	0.272845	1.47732
family	id_run_simple + condition + c_age.group + f_income_range + f_has.furrypet	Staphylococcaceae	c_age.group30mo	0.00742236	0.311739	-0.804189	0.300376	1.1602
family	id_run_simple + condition + c_age.group + f_income_range + f_has.furrypet	Staphylococcaceae	f_income_rangelow	0.0723335	1	-0.482145	0.268303	0.695588
family	id_run_simple + condition + c_age.group + f_income_range + f_has.furrypet	Staphylococcaceae	f_has.furrypetTRUE	0.528962	1	0.133381	0.211854	-0.192428
family	id_run_simple + condition + c_age.group + f_income_range + f_has.furrypet	Christensenellaceae	id_run_simple02	0.0137671	0.481849	0.853076	0.346317	-1.23073
family	id_run_simple + condition + c_age.group + f_income_range + f_has.furrypet	Christensenellaceae	conditionControl	0.550216	1	0.182322	0.305173	-0.263034
family	id_run_simple + condition + c_age.group + f_income_range + f_has.furrypet	Christensenellaceae	c_age.group20mo	0.736385	1	-0.102273	0.303802	0.147549
family	id_run_simple + condition + c_age.group + f_income_range + f_has.furrypet	Christensenellaceae	c_age.group30mo	0.648083	1	-0.206742	0.452956	0.298265
family	id_run_simple + condition + c_age.group + f_income_range + f_has.furrypet	Christensenellaceae	f_income_rangelow	0.0906332	1	0.427057	0.252388	-0.616113
family	id_run_simple + condition + c_age.group + f_income_range + f_has.furrypet	Christensenellaceae	f_has.furrypetTRUE	0.0328395	1	-0.657364	0.308037	0.948376
family	id_run_simple + condition + c_age.group + f_income_range + f_has.furrypet	Clostridia_UCG-014	id_run_simple02	0.162932	1	0.594368	0.425985	-0.857491
family	id_run_simple + condition + c_age.group + f_income_range + f_has.furrypet	Clostridia_UCG-014	conditionControl	0.297089	1	-0.323507	0.31026	0.466722
family	id_run_simple + condition + c_age.group + f_income_range + f_has.furrypet	Clostridia_UCG-014	c_age.group20mo	0.0307714	1	0.747866	0.346232	-1.07894
family	id_run_simple + condition + c_age.group + f_income_range + f_has.furrypet	Clostridia_UCG-014	c_age.group30mo	0.624039	1	0.23564	0.480766	-0.339957
family	id_run_simple + condition + c_age.group + f_income_range + f_has.furrypet	Clostridia_UCG-014	f_income_rangelow	0.935975	1	0.0233153	0.290246	-0.0336368
family	id_run_simple + condition + c_age.group + f_income_range + f_has.furrypet	Clostridia_UCG-014	f_has.furrypetTRUE	0.74246	1	-0.112593	0.342647	0.162437
family	id_run_simple + condition + c_age.group + f_income_range + f_has.furrypet	Clostridiaceae	id_run_simple02	0.00537019	0.209437	-1.31074	0.470822	1.891
family	id_run_simple + condition + c_age.group + f_income_range + f_has.furrypet	Clostridiaceae	conditionControl	0.181356	1	-0.542451	0.405847	0.782592
family	id_run_simple + condition + c_age.group + f_income_range + f_has.furrypet	Clostridiaceae	c_age.group20mo	0.167307	1	-0.563371	0.407971	0.812772
family	id_run_simple + condition + c_age.group + f_income_range + f_has.furrypet	Clostridiaceae	c_age.group30mo	0.53266	1	0.386392	0.619267	-0.557446
family	id_run_simple + condition + c_age.group + f_income_range + f_has.furrypet	Clostridiaceae	f_income_rangelow	0.241999	1	-0.539891	0.461443	0.778898
family	id_run_simple + condition + c_age.group + f_income_range + f_has.furrypet	Clostridiaceae	f_has.furrypetTRUE	0.805465	1	-0.109031	0.44271	0.157298
family	id_run_simple + condition + c_age.group + f_income_range + f_has.furrypet	Anaerofustaceae	id_run_simple02	0.379292	1	-0.216573	0.24633	0.312449
family	id_run_simple + condition + c_age.group + f_income_range + f_has.furrypet	Anaerofustaceae	conditionControl	0.161465	1	-0.278527	0.198925	0.401829
family	id_run_simple + condition + c_age.group + f_income_range + f_has.furrypet	Anaerofustaceae	c_age.group20mo	0.307923	1	0.24265	0.237988	-0.35007
family	id_run_simple + condition + c_age.group + f_income_range + f_has.furrypet	Anaerofustaceae	c_age.group30mo	0.320511	1	0.29298	0.294925	-0.422681
family	id_run_simple + condition + c_age.group + f_income_range + f_has.furrypet	Anaerofustaceae	f_income_rangelow	0.518642	1	0.123437	0.191245	-0.178082
family	id_run_simple + condition + c_age.group + f_income_range + f_has.furrypet	Anaerofustaceae	f_has.furrypetTRUE	0.403454	1	0.183807	0.220004	-0.265177
family	id_run_simple + condition + c_age.group + f_income_range + f_has.furrypet	Eubacteriaceae	id_run_simple02	0.300996	1	-0.468197	0.452671	0.675466
family	id_run_simple + condition + c_age.group + f_income_range + f_has.furrypet	Eubacteriaceae	conditionControl	0.86697	1	0.0712359	0.425268	-0.102772
family	id_run_simple + condition + c_age.group + f_income_range + f_has.furrypet	Eubacteriaceae	c_age.group20mo	0.0159435	0.685569	-1.0491	0.435272	1.51353
family	id_run_simple + condition + c_age.group + f_income_range + f_has.furrypet	Eubacteriaceae	c_age.group30mo	0.00271553	0.124915	-1.71933	0.573449	2.48047
family	id_run_simple + condition + c_age.group + f_income_range + f_has.furrypet	Eubacteriaceae	f_income_rangelow	0.317179	1	-0.46759	0.467463	0.67459
family	id_run_simple + condition + c_age.group + f_income_range + f_has.furrypet	Eubacteriaceae	f_has.furrypetTRUE	0.0964748	1	-0.761266	0.45799	1.09827
family	id_run_simple + condition + c_age.group + f_income_range + f_has.furrypet	Lachnospiraceae	id_run_simple02	0.15692	1	-0.208376	0.147209	0.300622
family	id_run_simple + condition + c_age.group + f_income_range + f_has.furrypet	Lachnospiraceae	conditionControl	0.00039342	0.019671	-0.586903	0.165583	0.846722
family	id_run_simple + condition + c_age.group + f_income_range + f_has.furrypet	Lachnospiraceae	c_age.group20mo	0.339625	1	0.159106	0.16662	-0.229542
family	id_run_simple + condition + c_age.group + f_income_range + f_has.furrypet	Lachnospiraceae	c_age.group30mo	0.0166239	0.615084	0.552512	0.230701	-0.797106
family	id_run_simple + condition + c_age.group + f_income_range + f_has.furrypet	Lachnospiraceae	f_income_rangelow	0.587892	1	-0.112159	0.206976	0.161811
family	id_run_simple + condition + c_age.group + f_income_range + f_has.furrypet	Lachnospiraceae	f_has.furrypetTRUE	0.611623	1	-0.0834778	0.164405	0.120433
family	id_run_simple + condition + c_age.group + f_income_range + f_has.furrypet	Monoglobaceae	id_run_simple02	0.278572	1	0.503802	0.464962	-0.726833
family	id_run_simple + condition + c_age.group + f_income_range + f_has.furrypet	Monoglobaceae	conditionControl	0.0491467	1	-0.76666	0.389698	1.10606
family	id_run_simple + condition + c_age.group + f_income_range + f_has.furrypet	Monoglobaceae	c_age.group20mo	0.033475	1	0.851263	0.400342	-1.22811
family	id_run_simple + condition + c_age.group + f_income_range + f_has.furrypet	Monoglobaceae	c_age.group30mo	0.0195402	0.703446	1.33322	0.570957	-1.92343
family	id_run_simple + condition + c_age.group + f_income_range + f_has.furrypet	Monoglobaceae	f_income_rangelow	0.0148979	0.729995	0.902435	0.370632	-1.30194
family	id_run_simple + condition + c_age.group + f_income_range + f_has.furrypet	Monoglobaceae	f_has.furrypetTRUE	0.988893	1	0.00525812	0.377712	-0.00758586
family	id_run_simple + condition + c_age.group + f_income_range + f_has.furrypet	[Eubacterium]_coprostanoligenes_group	id_run_simple02	2.34905e-05	0.00105707	1.9476	0.460552	-2.80979
family	id_run_simple + condition + c_age.group + f_income_range + f_has.furrypet	[Eubacterium]_coprostanoligenes_group	conditionControl	0.530091	1	0.236107	0.376046	-0.340631
family	id_run_simple + condition + c_age.group + f_income_range + f_has.furrypet	[Eubacterium]_coprostanoligenes_group	c_age.group20mo	0.648782	1	0.166863	0.366365	-0.240732
family	id_run_simple + condition + c_age.group + f_income_range + f_has.furrypet	[Eubacterium]_coprostanoligenes_group	c_age.group30mo	0.584982	1	0.334142	0.611845	-0.482065
family	id_run_simple + condition + c_age.group + f_income_range + f_has.furrypet	[Eubacterium]_coprostanoligenes_group	f_income_rangelow	0.298832	1	0.343766	0.330881	-0.495949
family	id_run_simple + condition + c_age.group + f_income_range + f_has.furrypet	[Eubacterium]_coprostanoligenes_group	f_has.furrypetTRUE	0.00269497	0.137443	-1.07352	0.357774	1.54876
family	id_run_simple + condition + c_age.group + f_income_range + f_has.furrypet	Butyricicoccaceae	id_run_simple02	0.442954	1	0.238949	0.31145	-0.344731
family	id_run_simple + condition + c_age.group + f_income_range + f_has.furrypet	Butyricicoccaceae	conditionControl	0.000223251	0.0116091	-1.06278	0.287928	1.53327
family	id_run_simple + condition + c_age.group + f_income_range + f_has.furrypet	Butyricicoccaceae	c_age.group20mo	0.0235472	0.965434	0.65868	0.29088	-0.950275
family	id_run_simple + condition + c_age.group + f_income_range + f_has.furrypet	Butyricicoccaceae	c_age.group30mo	0.000133445	0.00667225	1.50462	0.393878	-2.17071
family	id_run_simple + condition + c_age.group + f_income_range + f_has.furrypet	Butyricicoccaceae	f_income_rangelow	0.000386827	0.020115	0.973801	0.274394	-1.4049
family	id_run_simple + condition + c_age.group + f_income_range + f_has.furrypet	Butyricicoccaceae	f_has.furrypetTRUE	0.703808	1	-0.102707	0.27015	0.148175
family	id_run_simple + condition + c_age.group + f_income_range + f_has.furrypet	Oscillospiraceae	id_run_simple02	0.225081	1	0.434033	0.35778	-0.626177
family	id_run_simple + condition + c_age.group + f_income_range + f_has.furrypet	Oscillospiraceae	conditionControl	0.31927	1	-0.325934	0.327257	0.470224
family	id_run_simple + condition + c_age.group + f_income_range + f_has.furrypet	Oscillospiraceae	c_age.group20mo	0.678622	1	0.145325	0.350734	-0.209659
family	id_run_simple + condition + c_age.group + f_income_range + f_has.furrypet	Oscillospiraceae	c_age.group30mo	0.22718	1	0.553071	0.45797	-0.797913
family	id_run_simple + condition + c_age.group + f_income_range + f_has.furrypet	Oscillospiraceae	f_income_rangelow	0.428017	1	0.27942	0.35254	-0.403117
family	id_run_simple + condition + c_age.group + f_income_range + f_has.furrypet	Oscillospiraceae	f_has.furrypetTRUE	0.633313	1	-0.158598	0.332442	0.228809
family	id_run_simple + condition + c_age.group + f_income_range + f_has.furrypet	Ruminococcaceae	id_run_simple02	0.0101152	0.374264	1.13002	0.439377	-1.63027
family	id_run_simple + condition + c_age.group + f_income_range + f_has.furrypet	Ruminococcaceae	conditionControl	0.0915342	1	-0.672457	0.398526	0.97015
family	id_run_simple + condition + c_age.group + f_income_range + f_has.furrypet	Ruminococcaceae	c_age.group20mo	0.00433204	0.203606	1.16234	0.407421	-1.6769
family	id_run_simple + condition + c_age.group + f_income_range + f_has.furrypet	Ruminococcaceae	c_age.group30mo	0.00806227	0.330553	1.33191	0.502713	-1.92155
family	id_run_simple + condition + c_age.group + f_income_range + f_has.furrypet	Ruminococcaceae	f_income_rangelow	0.027985	1	0.918518	0.417984	-1.32514
family	id_run_simple + condition + c_age.group + f_income_range + f_has.furrypet	Ruminococcaceae	f_has.furrypetTRUE	0.3691	1	-0.327196	0.364296	0.472044
family	id_run_simple + condition + c_age.group + f_income_range + f_has.furrypet	Anaerovoracaceae	id_run_simple02	0.303509	1	-0.346038	0.336306	0.499227
family	id_run_simple + condition + c_age.group + f_income_range + f_has.furrypet	Anaerovoracaceae	conditionControl	0.469332	1	0.235993	0.326153	-0.340466
family	id_run_simple + condition + c_age.group + f_income_range + f_has.furrypet	Anaerovoracaceae	c_age.group20mo	0.00457459	0.210431	0.857459	0.302395	-1.23705
family	id_run_simple + condition + c_age.group + f_income_range + f_has.furrypet	Anaerovoracaceae	c_age.group30mo	0.000111662	0.00569478	1.7004	0.44009	-2.45315
family	id_run_simple + condition + c_age.group + f_income_range + f_has.furrypet	Anaerovoracaceae	f_income_rangelow	0.691693	1	0.128399	0.323783	-0.18524
family	id_run_simple + condition + c_age.group + f_income_range + f_has.furrypet	Anaerovoracaceae	f_has.furrypetTRUE	0.176231	1	-0.449556	0.332401	0.648572
family	id_run_simple + condition + c_age.group + f_income_range + f_has.furrypet	Peptostreptococcaceae	id_run_simple02	0.0039401	0.157604	-1.05961	0.367546	1.52869
family	id_run_simple + condition + c_age.group + f_income_range + f_has.furrypet	Peptostreptococcaceae	conditionControl	0.891151	1	0.0424663	0.310317	-0.061266
family	id_run_simple + condition + c_age.group + f_income_range + f_has.furrypet	Peptostreptococcaceae	c_age.group20mo	0.595434	1	0.183789	0.346132	-0.265151
family	id_run_simple + condition + c_age.group + f_income_range + f_has.furrypet	Peptostreptococcaceae	c_age.group30mo	0.205929	1	0.642737	0.508157	-0.927274
family	id_run_simple + condition + c_age.group + f_income_range + f_has.furrypet	Peptostreptococcaceae	f_income_rangelow	0.22176	1	0.440624	0.360618	-0.635687
family	id_run_simple + condition + c_age.group + f_income_range + f_has.furrypet	Peptostreptococcaceae	f_has.furrypetTRUE	0.273202	1	-0.36642	0.334411	0.528632
family	id_run_simple + condition + c_age.group + f_income_range + f_has.furrypet	Peptostreptococcales-Tissierellales	id_run_simple02	0.363623	1	-0.311587	0.342975	0.449525
family	id_run_simple + condition + c_age.group + f_income_range + f_has.furrypet	Peptostreptococcales-Tissierellales	conditionControl	0.774607	1	-0.0791316	0.276341	0.114163
family	id_run_simple + condition + c_age.group + f_income_range + f_has.furrypet	Peptostreptococcales-Tissierellales	c_age.group20mo	0.47688	1	-0.228214	0.320827	0.329243
family	id_run_simple + condition + c_age.group + f_income_range + f_has.furrypet	Peptostreptococcales-Tissierellales	c_age.group30mo	0.285552	1	-0.412556	0.386314	0.595192
family	id_run_simple + condition + c_age.group + f_income_range + f_has.furrypet	Peptostreptococcales-Tissierellales	f_income_rangelow	0.108577	1	0.389197	0.242547	-0.561492
family	id_run_simple + condition + c_age.group + f_income_range + f_has.furrypet	Peptostreptococcales-Tissierellales	f_has.furrypetTRUE	0.0714446	1	-0.542706	0.301062	0.782959
family	id_run_simple + condition + c_age.group + f_income_range + f_has.furrypet	Acidaminococcaceae	id_run_simple02	0.150013	1	-0.60512	0.420372	0.873003
family	id_run_simple + condition + c_age.group + f_income_range + f_has.furrypet	Acidaminococcaceae	conditionControl	0.356889	1	-0.336573	0.36532	0.485572
family	id_run_simple + condition + c_age.group + f_income_range + f_has.furrypet	Acidaminococcaceae	c_age.group20mo	0.167409	1	0.55128	0.399311	-0.795329
family	id_run_simple + condition + c_age.group + f_income_range + f_has.furrypet	Acidaminococcaceae	c_age.group30mo	0.00239847	0.112728	1.54178	0.507856	-2.22432
family	id_run_simple + condition + c_age.group + f_income_range + f_has.furrypet	Acidaminococcaceae	f_income_rangelow	0.000653879	0.0333478	0.95615	0.280542	-1.37943
family	id_run_simple + condition + c_age.group + f_income_range + f_has.furrypet	Acidaminococcaceae	f_has.furrypetTRUE	0.27068	1	0.47025	0.426919	-0.678427
family	id_run_simple + condition + c_age.group + f_income_range + f_has.furrypet	Selenomonadaceae	id_run_simple02	0.0847256	1	-0.609046	0.353295	0.878668
family	id_run_simple + condition + c_age.group + f_income_range + f_has.furrypet	Selenomonadaceae	conditionControl	0.570289	1	-0.178869	0.315117	0.258053
family	id_run_simple + condition + c_age.group + f_income_range + f_has.furrypet	Selenomonadaceae	c_age.group20mo	0.528999	1	-0.219942	0.349373	0.31731
family	id_run_simple + condition + c_age.group + f_income_range + f_has.furrypet	Selenomonadaceae	c_age.group30mo	0.933885	1	-0.0328796	0.396341	0.0474353
family	id_run_simple + condition + c_age.group + f_income_range + f_has.furrypet	Selenomonadaceae	f_income_rangelow	0.734904	1	0.0948814	0.280209	-0.136885
family	id_run_simple + condition + c_age.group + f_income_range + f_has.furrypet	Selenomonadaceae	f_has.furrypetTRUE	0.383208	1	0.273589	0.313749	-0.394705
family	id_run_simple + condition + c_age.group + f_income_range + f_has.furrypet	Veillonellaceae	id_run_simple02	0.891251	1	0.0620594	0.453913	-0.0895328
family	id_run_simple + condition + c_age.group + f_income_range + f_has.furrypet	Veillonellaceae	conditionControl	0.866035	1	0.067129	0.397928	-0.0968467
family	id_run_simple + condition + c_age.group + f_income_range + f_has.furrypet	Veillonellaceae	c_age.group20mo	2.36637e-06	0.000123051	-1.88892	0.400253	2.72514
family	id_run_simple + condition + c_age.group + f_income_range + f_has.furrypet	Veillonellaceae	c_age.group30mo	0.000577819	0.0277353	-2.10653	0.612041	3.03909
family	id_run_simple + condition + c_age.group + f_income_range + f_has.furrypet	Veillonellaceae	f_income_rangelow	0.00200189	0.100095	-1.11587	0.361127	1.60985
family	id_run_simple + condition + c_age.group + f_income_range + f_has.furrypet	Veillonellaceae	f_has.furrypetTRUE	0.045173	1	-0.761438	0.380141	1.09852
family	id_run_simple + condition + c_age.group + f_income_range + f_has.furrypet	Fusobacteriaceae	id_run_simple02	0.15468	1	0.404746	0.284393	-0.583925
family	id_run_simple + condition + c_age.group + f_income_range + f_has.furrypet	Fusobacteriaceae	conditionControl	0.0292949	1	0.562142	0.257923	-0.810999
family	id_run_simple + condition + c_age.group + f_income_range + f_has.furrypet	Fusobacteriaceae	c_age.group20mo	0.637953	1	-0.0980599	0.208389	0.141471
family	id_run_simple + condition + c_age.group + f_income_range + f_has.furrypet	Fusobacteriaceae	c_age.group30mo	0.512661	1	-0.236271	0.360885	0.340868
family	id_run_simple + condition + c_age.group + f_income_range + f_has.furrypet	Fusobacteriaceae	f_income_rangelow	0.406947	1	-0.215392	0.259734	0.310744
family	id_run_simple + condition + c_age.group + f_income_range + f_has.furrypet	Fusobacteriaceae	f_has.furrypetTRUE	0.00171032	0.0889368	-0.711466	0.226841	1.02643
family	id_run_simple + condition + c_age.group + f_income_range + f_has.furrypet	Saccharimonadaceae	id_run_simple02	0.952831	1	-0.0159637	0.269874	0.0230308
family	id_run_simple + condition + c_age.group + f_income_range + f_has.furrypet	Saccharimonadaceae	conditionControl	0.863387	1	-0.0440848	0.256211	0.063601
family	id_run_simple + condition + c_age.group + f_income_range + f_has.furrypet	Saccharimonadaceae	c_age.group20mo	0.749834	1	-0.0803313	0.251934	0.115894
family	id_run_simple + condition + c_age.group + f_income_range + f_has.furrypet	Saccharimonadaceae	c_age.group30mo	0.0483692	1	0.696934	0.353037	-1.00546
family	id_run_simple + condition + c_age.group + f_income_range + f_has.furrypet	Saccharimonadaceae	f_income_rangelow	0.157884	1	-0.377324	0.267185	0.544364
family	id_run_simple + condition + c_age.group + f_income_range + f_has.furrypet	Saccharimonadaceae	f_has.furrypetTRUE	0.0121999	0.574433	0.711517	0.28389	-1.0265
family	id_run_simple + condition + c_age.group + f_income_range + f_has.furrypet	Saccharimonadales	id_run_simple02	0.00180958	0.077812	-0.855611	0.27425	1.23439
family	id_run_simple + condition + c_age.group + f_income_range + f_has.furrypet	Saccharimonadales	conditionControl	0.0745495	1	0.455486	0.255428	-0.657128
family	id_run_simple + condition + c_age.group + f_income_range + f_has.furrypet	Saccharimonadales	c_age.group20mo	0.845996	1	0.0544813	0.280498	-0.0785998
family	id_run_simple + condition + c_age.group + f_income_range + f_has.furrypet	Saccharimonadales	c_age.group30mo	0.662514	1	0.148145	0.339435	-0.213728
family	id_run_simple + condition + c_age.group + f_income_range + f_has.furrypet	Saccharimonadales	f_income_rangelow	0.627888	1	-0.133375	0.27517	0.19242
family	id_run_simple + condition + c_age.group + f_income_range + f_has.furrypet	Saccharimonadales	f_has.furrypetTRUE	0.00979654	0.48003	-0.671545	0.259994	0.968835
family	id_run_simple + condition + c_age.group + f_income_range + f_has.furrypet	Sutterellaceae	id_run_simple02	0.153918	1	0.380502	0.266864	-0.548949
family	id_run_simple + condition + c_age.group + f_income_range + f_has.furrypet	Sutterellaceae	conditionControl	0.414531	1	0.150661	0.184646	-0.217359
family	id_run_simple + condition + c_age.group + f_income_range + f_has.furrypet	Sutterellaceae	c_age.group20mo	0.813096	1	-0.0489974	0.207235	0.0706883
family	id_run_simple + condition + c_age.group + f_income_range + f_has.furrypet	Sutterellaceae	c_age.group30mo	0.225998	1	-0.368191	0.304106	0.531187
family	id_run_simple + condition + c_age.group + f_income_range + f_has.furrypet	Sutterellaceae	f_income_rangelow	0.033427	1	-0.375716	0.176648	0.542044
family	id_run_simple + condition + c_age.group + f_income_range + f_has.furrypet	Sutterellaceae	f_has.furrypetTRUE	0.0862008	1	-0.377105	0.219785	0.544047
family	id_run_simple + condition + c_age.group + f_income_range + f_has.furrypet	Enterobacteriaceae	id_run_simple02	0.0426042	1	-0.733344	0.361686	1.05799
family	id_run_simple + condition + c_age.group + f_income_range + f_has.furrypet	Enterobacteriaceae	conditionControl	0.431476	1	0.247041	0.314034	-0.356405
family	id_run_simple + condition + c_age.group + f_income_range + f_has.furrypet	Enterobacteriaceae	c_age.group20mo	0.00595341	0.26195	-0.92683	0.336988	1.33713
family	id_run_simple + condition + c_age.group + f_income_range + f_has.furrypet	Enterobacteriaceae	c_age.group30mo	0.0151851	0.577036	-1.16339	0.479171	1.67842
family	id_run_simple + condition + c_age.group + f_income_range + f_has.furrypet	Enterobacteriaceae	f_income_rangelow	0.261416	1	-0.371388	0.330696	0.5358
family	id_run_simple + condition + c_age.group + f_income_range + f_has.furrypet	Enterobacteriaceae	f_has.furrypetTRUE	0.0164607	0.740734	-0.741131	0.308993	1.06923
family	id_run_simple + condition + c_age.group + f_income_range + f_has.furrypet	Morganellaceae	id_run_simple02	0.591437	1	-0.0951733	0.177313	0.137306
family	id_run_simple + condition + c_age.group + f_income_range + f_has.furrypet	Morganellaceae	conditionControl	0.215071	1	0.220342	0.177732	-0.317886
family	id_run_simple + condition + c_age.group + f_income_range + f_has.furrypet	Morganellaceae	c_age.group20mo	0.00489149	0.220117	-0.564792	0.200701	0.814823
family	id_run_simple + condition + c_age.group + f_income_range + f_has.furrypet	Morganellaceae	c_age.group30mo	0.00343886	0.15131	-0.673731	0.230295	0.971988
family	id_run_simple + condition + c_age.group + f_income_range + f_has.furrypet	Morganellaceae	f_income_rangelow	0.0402412	1	-0.425272	0.207322	0.613537
family	id_run_simple + condition + c_age.group + f_income_range + f_has.furrypet	Morganellaceae	f_has.furrypetTRUE	0.0119674	0.574433	-0.442675	0.176146	0.638644
family	id_run_simple + condition + c_age.group + f_income_range + f_has.furrypet	Pasteurellaceae	id_run_simple02	0.0425099	1	-0.66359	0.327135	0.957359
family	id_run_simple + condition + c_age.group + f_income_range + f_has.furrypet	Pasteurellaceae	conditionControl	0.621308	1	0.149463	0.302558	-0.21563
family	id_run_simple + condition + c_age.group + f_income_range + f_has.furrypet	Pasteurellaceae	c_age.group20mo	0.0957798	1	-0.518251	0.311137	0.747678
family	id_run_simple + condition + c_age.group + f_income_range + f_has.furrypet	Pasteurellaceae	c_age.group30mo	0.573152	1	-0.233581	0.41458	0.336986
family	id_run_simple + condition + c_age.group + f_income_range + f_has.furrypet	Pasteurellaceae	f_income_rangelow	0.760553	1	-0.0997021	0.327155	0.14384
family	id_run_simple + condition + c_age.group + f_income_range + f_has.furrypet	Pasteurellaceae	f_has.furrypetTRUE	0.750612	1	0.0984217	0.309666	-0.141993
family	id_run_simple + condition + c_age.group + f_income_range + f_has.furrypet	Moraxellaceae	id_run_simple02	0.0343658	1	-0.589795	0.278764	0.850895
family	id_run_simple + condition + c_age.group + f_income_range + f_has.furrypet	Moraxellaceae	conditionControl	0.380896	1	-0.19237	0.219539	0.277531
family	id_run_simple + condition + c_age.group + f_income_range + f_has.furrypet	Moraxellaceae	c_age.group20mo	0.738548	1	0.0931926	0.279207	-0.134449
family	id_run_simple + condition + c_age.group + f_income_range + f_has.furrypet	Moraxellaceae	c_age.group30mo	0.856663	1	-0.050771	0.281088	0.0732471
family	id_run_simple + condition + c_age.group + f_income_range + f_has.furrypet	Moraxellaceae	f_income_rangelow	0.762969	1	-0.0609386	0.202062	0.0879158
family	id_run_simple + condition + c_age.group + f_income_range + f_has.furrypet	Moraxellaceae	f_has.furrypetTRUE	0.292144	1	-0.236909	0.224893	0.341788
family	id_run_simple + condition + c_age.group + f_income_range + f_has.furrypet	Akkermansiaceae	id_run_simple02	0.381665	1	-0.511899	0.58514	0.738515
family	id_run_simple + condition + c_age.group + f_income_range + f_has.furrypet	Akkermansiaceae	conditionControl	0.654271	1	0.248898	0.555779	-0.359085
family	id_run_simple + condition + c_age.group + f_income_range + f_has.furrypet	Akkermansiaceae	c_age.group20mo	0.463492	1	-0.3796	0.517795	0.547647
family	id_run_simple + condition + c_age.group + f_income_range + f_has.furrypet	Akkermansiaceae	c_age.group30mo	0.309364	1	-0.740993	0.728924	1.06903
family	id_run_simple + condition + c_age.group + f_income_range + f_has.furrypet	Akkermansiaceae	f_income_rangelow	0.811084	1	-0.133988	0.560555	0.193304
family	id_run_simple + condition + c_age.group + f_income_range + f_has.furrypet	Akkermansiaceae	f_has.furrypetTRUE	0.0942717	1	-0.903819	0.540147	1.30394
family	id_run_simple + condition + c_age.group + f_income_range + f_has.furrypet	Unknown	id_run_simple02	0.0116091	0.417929	-0.473962	0.187796	0.683782
family	id_run_simple + condition + c_age.group + f_income_range + f_has.furrypet	Unknown	conditionControl	0.38884	1	-0.160196	0.185902	0.231114
family	id_run_simple + condition + c_age.group + f_income_range + f_has.furrypet	Unknown	c_age.group20mo	0.148044	1	-0.276945	0.191462	0.399547
family	id_run_simple + condition + c_age.group + f_income_range + f_has.furrypet	Unknown	c_age.group30mo	0.634734	1	-0.119589	0.251727	0.172531
family	id_run_simple + condition + c_age.group + f_income_range + f_has.furrypet	Unknown	f_income_rangelow	0.0174209	0.836202	-0.506014	0.212817	0.730024
family	id_run_simple + condition + c_age.group + f_income_range + f_has.furrypet	Unknown	f_has.furrypetTRUE	0.937541	1	0.0150506	0.192068	-0.0217135
genus	id_run_simple + condition + c_age.group + f_income_range	Actinomyces	id_run_simple02	0.599296	1	-0.172564	0.328434	0.248957
family	id_run_simple + condition + c_age.group + f_income_range	Sutterellaceae	conditionControl	0.760813	1	0.0465406	0.152886	-0.0671439
genus	id_run_simple + condition + c_age.group + f_income_range	Actinomyces	c_age.group20mo	0.738222	1	0.116884	0.349733	-0.168628
genus	id_run_simple + condition + c_age.group + f_income_range	Actinomyces	c_age.group30mo	0.855371	1	0.0786718	0.431623	-0.113499
genus	id_run_simple + condition + c_age.group + f_income_range	Actinomyces	f_income_rangelow	0.721207	1	0.12431	0.348359	-0.179342
genus	id_run_simple + condition + c_age.group + f_income_range	Bifidobacterium	id_run_simple02	0.814509	1	0.0779269	0.332152	-0.112425
family	id_run_simple + condition + c_age.group + f_income_range	Enterobacteriaceae	conditionControl	0.921332	1	0.0300201	0.303984	-0.0433098
genus	id_run_simple + condition + c_age.group + f_income_range	Bifidobacterium	c_age.group20mo	0.000145027	0.0168231	-0.975028	0.256624	1.40667
genus	id_run_simple + condition + c_age.group + f_income_range	Bifidobacterium	c_age.group30mo	0.001795	0.197451	-1.21184	0.388135	1.74831
genus	id_run_simple + condition + c_age.group + f_income_range	Bifidobacterium	f_income_rangelow	0.658788	1	-0.131624	0.29807	0.189894
genus	id_run_simple + condition + c_age.group + f_income_range	Corynebacterium	id_run_simple02	0.521836	1	-0.176378	0.275368	0.25446
family	id_run_simple + condition + c_age.group + f_income_range	Morganellaceae	conditionControl	0.535699	1	0.0958849	0.15482	-0.138333
genus	id_run_simple + condition + c_age.group + f_income_range	Corynebacterium	c_age.group20mo	0.174828	1	0.371028	0.273447	-0.53528
genus	id_run_simple + condition + c_age.group + f_income_range	Corynebacterium	c_age.group30mo	0.0516221	1	0.674179	0.346395	-0.972634
genus	id_run_simple + condition + c_age.group + f_income_range	Corynebacterium	f_income_rangelow	0.546145	1	0.157083	0.260267	-0.226623
genus	id_run_simple + condition + c_age.group + f_income_range	Lawsonella	id_run_simple02	0.116434	1	0.460125	0.293088	-0.66382
family	id_run_simple + condition + c_age.group + f_income_range	Pasteurellaceae	conditionControl	0.50723	1	0.192823	0.290766	-0.278185
genus	id_run_simple + condition + c_age.group + f_income_range	Lawsonella	c_age.group20mo	0.909342	1	-0.028379	0.249225	0.0409423
genus	id_run_simple + condition + c_age.group + f_income_range	Lawsonella	c_age.group30mo	0.0239906	1	-0.772466	0.342211	1.11443
genus	id_run_simple + condition + c_age.group + f_income_range	Lawsonella	f_income_rangelow	0.314755	1	-0.237548	0.236297	0.342709
genus	id_run_simple + condition + c_age.group + f_income_range	Rothia	id_run_simple02	0.0891079	1	-0.531191	0.312443	0.766347
family	id_run_simple + condition + c_age.group + f_income_range	Moraxellaceae	conditionControl	0.22632	1	-0.25301	0.209118	0.365017
genus	id_run_simple + condition + c_age.group + f_income_range	Rothia	c_age.group20mo	0.85983	1	0.0583798	0.330594	-0.0842243
genus	id_run_simple + condition + c_age.group + f_income_range	Rothia	c_age.group30mo	0.816899	1	0.0890135	0.384449	-0.128419
genus	id_run_simple + condition + c_age.group + f_income_range	Rothia	f_income_rangelow	0.900048	1	-0.0418671	0.333335	0.0604014
genus	id_run_simple + condition + c_age.group + f_income_range	Atopobium	id_run_simple02	0.0650877	1	-0.609414	0.330367	0.879198
family	id_run_simple + condition + c_age.group + f_income_range	Akkermansiaceae	conditionControl	0.970723	1	-0.0185791	0.50622	0.0268039
genus	id_run_simple + condition + c_age.group + f_income_range	Atopobium	c_age.group20mo	0.506282	1	-0.221602	0.333417	0.319704
genus	id_run_simple + condition + c_age.group + f_income_range	Atopobium	c_age.group30mo	0.550661	1	-0.259094	0.43416	0.373793
genus	id_run_simple + condition + c_age.group + f_income_range	Atopobium	f_income_rangelow	0.551729	1	-0.213114	0.358071	0.307458
genus	id_run_simple + condition + c_age.group + f_income_range	Collinsella	id_run_simple02	1.41838e-07	1.71623e-05	2.99358	0.568814	-4.31883
family	id_run_simple + condition + c_age.group + f_income_range	Unknown	conditionControl	0.403918	1	-0.142692	0.170962	0.205862
genus	id_run_simple + condition + c_age.group + f_income_range	Collinsella	c_age.group20mo	0.127912	1	0.649774	0.426812	-0.937425
genus	id_run_simple + condition + c_age.group + f_income_range	Collinsella	c_age.group30mo	0.392044	1	0.636703	0.743883	-0.918568
genus	id_run_simple + condition + c_age.group + f_income_range	Collinsella	f_income_rangelow	0.338811	1	-0.429207	0.448718	0.619214
genus	id_run_simple + condition + c_age.group + f_income_range	Raoultibacter	id_run_simple02	0.139089	1	-0.271894	0.183812	0.39226
genus	id_run_simple + condition + c_age.group + f_income_range	Actinomyces	conditionControl	0.329909	1	-0.285224	0.292748	0.411491
genus	id_run_simple + condition + c_age.group + f_income_range	Raoultibacter	c_age.group20mo	0.113317	1	0.300349	0.18968	-0.433313
genus	id_run_simple + condition + c_age.group + f_income_range	Raoultibacter	c_age.group30mo	0.00364216	0.389711	0.732419	0.251898	-1.05666
genus	id_run_simple + condition + c_age.group + f_income_range	Raoultibacter	f_income_rangelow	0.839132	1	-0.0404018	0.199019	0.0582875
genus	id_run_simple + condition + c_age.group + f_income_range	Eggerthella	id_run_simple02	0.0952207	1	-0.52107	0.312303	0.751746
genus	id_run_simple + condition + c_age.group + f_income_range	Bifidobacterium	conditionControl	0.632032	1	-0.146854	0.306668	0.211865
genus	id_run_simple + condition + c_age.group + f_income_range	Eggerthella	c_age.group20mo	0.711351	1	0.119916	0.324059	-0.173002
genus	id_run_simple + condition + c_age.group + f_income_range	Eggerthella	c_age.group30mo	0.357604	1	0.375717	0.408414	-0.542045
genus	id_run_simple + condition + c_age.group + f_income_range	Eggerthella	f_income_rangelow	0.854316	1	-0.0578761	0.315204	0.0834976
genus	id_run_simple + condition + c_age.group + f_income_range	Gordonibacter	id_run_simple02	0.283811	1	-0.214665	0.200285	0.309697
genus	id_run_simple + condition + c_age.group + f_income_range	Corynebacterium	conditionControl	0.537471	1	0.15071	0.244404	-0.217428
genus	id_run_simple + condition + c_age.group + f_income_range	Gordonibacter	c_age.group20mo	0.6729	1	-0.0914625	0.216648	0.131952
genus	id_run_simple + condition + c_age.group + f_income_range	Gordonibacter	c_age.group30mo	0.94008	1	-0.0189809	0.25251	0.0273836
genus	id_run_simple + condition + c_age.group + f_income_range	Gordonibacter	f_income_rangelow	0.943624	1	0.0152398	0.21551	-0.0219864
genus	id_run_simple + condition + c_age.group + f_income_range	Senegalimassilia	id_run_simple02	0.643267	1	0.196858	0.425056	-0.284007
genus	id_run_simple + condition + c_age.group + f_income_range	Lawsonella	conditionControl	0.113614	1	0.261954	0.165568	-0.377919
genus	id_run_simple + condition + c_age.group + f_income_range	Senegalimassilia	c_age.group20mo	0.760811	1	-0.112106	0.368265	0.161734
genus	id_run_simple + condition + c_age.group + f_income_range	Senegalimassilia	c_age.group30mo	0.0596716	1	-0.894512	0.474993	1.29051
genus	id_run_simple + condition + c_age.group + f_income_range	Senegalimassilia	f_income_rangelow	0.00568006	0.664567	0.50125	0.181238	-0.723151
genus	id_run_simple + condition + c_age.group + f_income_range	Bacteroides	id_run_simple02	0.787811	1	0.117868	0.43792	-0.170048
genus	id_run_simple + condition + c_age.group + f_income_range	Rothia	conditionControl	0.0790392	1	0.489237	0.278563	-0.70582
genus	id_run_simple + condition + c_age.group + f_income_range	Bacteroides	c_age.group20mo	0.0998185	1	-0.720152	0.437587	1.03896
genus	id_run_simple + condition + c_age.group + f_income_range	Bacteroides	c_age.group30mo	0.4254	1	-0.420048	0.526979	0.606001
genus	id_run_simple + condition + c_age.group + f_income_range	Bacteroides	f_income_rangelow	0.922098	1	-0.0394459	0.403366	0.0569084
genus	id_run_simple + condition + c_age.group + f_income_range	Odoribacter	id_run_simple02	0.348325	1	0.146776	0.156504	-0.211753
genus	id_run_simple + condition + c_age.group + f_income_range	Atopobium	conditionControl	0.0105599	1	0.708694	0.277166	-1.02243
genus	id_run_simple + condition + c_age.group + f_income_range	Odoribacter	c_age.group20mo	0.570241	1	-0.0672978	0.118545	0.0970902
genus	id_run_simple + condition + c_age.group + f_income_range	Odoribacter	c_age.group30mo	0.0938047	1	0.427676	0.255228	-0.617006
genus	id_run_simple + condition + c_age.group + f_income_range	Odoribacter	f_income_rangelow	0.324308	1	0.145956	0.148082	-0.21057
genus	id_run_simple + condition + c_age.group + f_income_range	Prevotella	id_run_simple02	0.00457856	0.448699	1.01265	0.357159	-1.46094
genus	id_run_simple + condition + c_age.group + f_income_range	Collinsella	conditionControl	0.990634	1	0.00450072	0.383403	-0.00649317
genus	id_run_simple + condition + c_age.group + f_income_range	Prevotella	c_age.group20mo	0.207613	1	-0.378249	0.300161	0.545699
genus	id_run_simple + condition + c_age.group + f_income_range	Prevotella	c_age.group30mo	0.0464422	1	-0.95282	0.478479	1.37463
genus	id_run_simple + condition + c_age.group + f_income_range	Prevotella	f_income_rangelow	0.88896	1	-0.0404049	0.289391	0.0582919
genus	id_run_simple + condition + c_age.group + f_income_range	Alistipes	id_run_simple02	0.00191087	0.200641	1.12877	0.363679	-1.62847
genus	id_run_simple + condition + c_age.group + f_income_range	Raoultibacter	conditionControl	0.972675	1	0.00569333	0.166209	-0.00821374
genus	id_run_simple + condition + c_age.group + f_income_range	Alistipes	c_age.group20mo	0.93097	1	-0.0252007	0.290919	0.036357
genus	id_run_simple + condition + c_age.group + f_income_range	Alistipes	c_age.group30mo	0.437228	1	0.392734	0.505525	-0.566595
genus	id_run_simple + condition + c_age.group + f_income_range	Alistipes	f_income_rangelow	0.153133	1	-0.436365	0.30546	0.629542
genus	id_run_simple + condition + c_age.group + f_income_range	Parabacteroides	id_run_simple02	0.606251	1	-0.14918	0.289426	0.215221
genus	id_run_simple + condition + c_age.group + f_income_range	Eggerthella	conditionControl	0.0364312	1	-0.611666	0.292372	0.882448
genus	id_run_simple + condition + c_age.group + f_income_range	Parabacteroides	c_age.group20mo	0.16205	1	-0.443772	0.317386	0.640228
genus	id_run_simple + condition + c_age.group + f_income_range	Parabacteroides	c_age.group30mo	0.363096	1	-0.323813	0.356041	0.467163
genus	id_run_simple + condition + c_age.group + f_income_range	Parabacteroides	f_income_rangelow	0.447147	1	-0.215897	0.284008	0.311474
genus	id_run_simple + condition + c_age.group + f_income_range	Bilophila	id_run_simple02	0.173444	1	0.327507	0.240598	-0.472492
genus	id_run_simple + condition + c_age.group + f_income_range	Gordonibacter	conditionControl	0.888413	1	-0.0269007	0.19172	0.0388096
genus	id_run_simple + condition + c_age.group + f_income_range	Bilophila	c_age.group20mo	0.779672	1	-0.059847	0.213933	0.086341
genus	id_run_simple + condition + c_age.group + f_income_range	Bilophila	c_age.group30mo	0.522634	1	-0.194534	0.304297	0.280653
genus	id_run_simple + condition + c_age.group + f_income_range	Bilophila	f_income_rangelow	0.173911	1	0.241535	0.177633	-0.348461
genus	id_run_simple + condition + c_age.group + f_income_range	Desulfovibrio	id_run_simple02	0.826379	1	0.0443632	0.20225	-0.0640026
genus	id_run_simple + condition + c_age.group + f_income_range	Senegalimassilia	conditionControl	0.147971	1	0.348377	0.240802	-0.502601
genus	id_run_simple + condition + c_age.group + f_income_range	Desulfovibrio	c_age.group20mo	0.56811	1	0.104212	0.182559	-0.150346
genus	id_run_simple + condition + c_age.group + f_income_range	Desulfovibrio	c_age.group30mo	0.854991	1	0.0430406	0.235512	-0.0620944
genus	id_run_simple + condition + c_age.group + f_income_range	Desulfovibrio	f_income_rangelow	0.183831	1	-0.219986	0.165522	0.317373
genus	id_run_simple + condition + c_age.group + f_income_range	Coprobacillus	id_run_simple02	0.148325	1	0.241169	0.166844	-0.347934
genus	id_run_simple + condition + c_age.group + f_income_range	Bacteroides	conditionControl	0.53408	1	-0.264511	0.425403	0.381609
genus	id_run_simple + condition + c_age.group + f_income_range	Coprobacillus	c_age.group20mo	0.108539	1	-0.211178	0.131592	0.304666
genus	id_run_simple + condition + c_age.group + f_income_range	Coprobacillus	c_age.group30mo	0.17298	1	-0.341495	0.250604	0.492673
genus	id_run_simple + condition + c_age.group + f_income_range	Coprobacillus	f_income_rangelow	0.255138	1	-0.141455	0.124306	0.204076
genus	id_run_simple + condition + c_age.group + f_income_range	Erysipelatoclostridium	id_run_simple02	2.59765e-05	0.00303925	-1.04904	0.249407	1.51345
genus	id_run_simple + condition + c_age.group + f_income_range	Odoribacter	conditionControl	0.78294	1	-0.0358606	0.130171	0.051736
genus	id_run_simple + condition + c_age.group + f_income_range	Erysipelatoclostridium	c_age.group20mo	0.000963297	0.108853	-0.813008	0.246289	1.17292
genus	id_run_simple + condition + c_age.group + f_income_range	Erysipelatoclostridium	c_age.group30mo	0.0289149	1	-0.759123	0.347481	1.09518
genus	id_run_simple + condition + c_age.group + f_income_range	Erysipelatoclostridium	f_income_rangelow	0.627913	1	-0.150606	0.310743	0.217279
genus	id_run_simple + condition + c_age.group + f_income_range	Erysipelotrichaceae_UCG-003	id_run_simple02	0.438766	1	0.347559	0.448881	-0.501422
genus	id_run_simple + condition + c_age.group + f_income_range	Prevotella	conditionControl	0.797623	1	-0.0656436	0.255996	0.0947037
genus	id_run_simple + condition + c_age.group + f_income_range	Erysipelotrichaceae_UCG-003	c_age.group20mo	0.0287893	1	0.773175	0.353636	-1.11546
genus	id_run_simple + condition + c_age.group + f_income_range	Erysipelotrichaceae_UCG-003	c_age.group30mo	0.578312	1	0.279931	0.503607	-0.403855
genus	id_run_simple + condition + c_age.group + f_income_range	Erysipelotrichaceae_UCG-003	f_income_rangelow	0.556889	1	0.203095	0.345712	-0.293004
genus	id_run_simple + condition + c_age.group + f_income_range	[Clostridium]_innocuum_group	id_run_simple02	6.8452e-05	0.00780353	-1.35359	0.339961	1.95282
genus	id_run_simple + condition + c_age.group + f_income_range	Alistipes	conditionControl	0.508051	1	0.173636	0.262339	-0.250503
genus	id_run_simple + condition + c_age.group + f_income_range	[Clostridium]_innocuum_group	c_age.group20mo	0.000979094	0.109658	-1.10374	0.334827	1.59237
genus	id_run_simple + condition + c_age.group + f_income_range	[Clostridium]_innocuum_group	c_age.group30mo	0.24932	1	-0.542996	0.471349	0.783377
genus	id_run_simple + condition + c_age.group + f_income_range	[Clostridium]_innocuum_group	f_income_rangelow	0.611217	1	-0.177586	0.349347	0.256203
genus	id_run_simple + condition + c_age.group + f_income_range	Dielma	id_run_simple02	0.0677199	1	0.332549	0.182033	-0.479767
genus	id_run_simple + condition + c_age.group + f_income_range	Parabacteroides	conditionControl	0.18083	1	0.3511	0.262367	-0.506531
genus	id_run_simple + condition + c_age.group + f_income_range	Dielma	c_age.group20mo	0.439686	1	-0.133708	0.173036	0.192901
genus	id_run_simple + condition + c_age.group + f_income_range	Dielma	c_age.group30mo	0.134625	1	-0.375929	0.251271	0.542351
genus	id_run_simple + condition + c_age.group + f_income_range	Dielma	f_income_rangelow	0.163058	1	-0.258647	0.185429	0.373149
genus	id_run_simple + condition + c_age.group + f_income_range	Faecalitalea	id_run_simple02	0.843002	1	-0.0454567	0.229516	0.0655801
genus	id_run_simple + condition + c_age.group + f_income_range	Bilophila	conditionControl	0.849367	1	-0.0358703	0.188865	0.0517499
genus	id_run_simple + condition + c_age.group + f_income_range	Faecalitalea	c_age.group20mo	0.341717	1	0.182463	0.191909	-0.263239
genus	id_run_simple + condition + c_age.group + f_income_range	Faecalitalea	c_age.group30mo	0.779954	1	-0.087344	0.312636	0.126011
genus	id_run_simple + condition + c_age.group + f_income_range	Faecalitalea	f_income_rangelow	0.411699	1	0.129293	0.1575	-0.18653
genus	id_run_simple + condition + c_age.group + f_income_range	Holdemania	id_run_simple02	0.00484388	0.465013	0.893162	0.317035	-1.28856
genus	id_run_simple + condition + c_age.group + f_income_range	Desulfovibrio	conditionControl	0.52045	1	0.0871597	0.135625	-0.125745
genus	id_run_simple + condition + c_age.group + f_income_range	Holdemania	c_age.group20mo	0.224214	1	0.304579	0.2506	-0.439415
genus	id_run_simple + condition + c_age.group + f_income_range	Holdemania	c_age.group30mo	0.861533	1	0.0734879	0.421321	-0.106021
genus	id_run_simple + condition + c_age.group + f_income_range	Holdemania	f_income_rangelow	0.112889	1	0.382063	0.240997	-0.5512
genus	id_run_simple + condition + c_age.group + f_income_range	Solobacterium	id_run_simple02	0.425105	1	0.20317	0.254728	-0.293112
genus	id_run_simple + condition + c_age.group + f_income_range	Coprobacillus	conditionControl	0.957111	1	-0.00622828	0.115813	0.00898551
genus	id_run_simple + condition + c_age.group + f_income_range	Solobacterium	c_age.group20mo	0.177353	1	0.297704	0.220693	-0.429496
genus	id_run_simple + condition + c_age.group + f_income_range	Solobacterium	c_age.group30mo	0.629072	1	-0.1365	0.282588	0.196927
genus	id_run_simple + condition + c_age.group + f_income_range	Solobacterium	f_income_rangelow	0.742304	1	0.0706021	0.214724	-0.101857
genus	id_run_simple + condition + c_age.group + f_income_range	Turicibacter	id_run_simple02	0.0220701	1	-0.804691	0.351523	1.16092
genus	id_run_simple + condition + c_age.group + f_income_range	Erysipelatoclostridium	conditionControl	0.026978	1	-0.535558	0.242133	0.772647
genus	id_run_simple + condition + c_age.group + f_income_range	Turicibacter	c_age.group20mo	6.16292e-06	0.000751876	1.53779	0.340165	-2.21856
genus	id_run_simple + condition + c_age.group + f_income_range	Turicibacter	c_age.group30mo	0.00150778	0.167363	1.50592	0.474578	-2.17259
genus	id_run_simple + condition + c_age.group + f_income_range	Turicibacter	f_income_rangelow	0.177305	1	-0.553398	0.410199	0.798385
genus	id_run_simple + condition + c_age.group + f_income_range	Abiotrophia	id_run_simple02	3.86429e-06	0.000455986	-0.850764	0.184206	1.22739
genus	id_run_simple + condition + c_age.group + f_income_range	Erysipelotrichaceae_UCG-003	conditionControl	0.771763	1	-0.0973204	0.335507	0.140404
genus	id_run_simple + condition + c_age.group + f_income_range	Abiotrophia	c_age.group20mo	0.00285234	0.31661	0.613492	0.205648	-0.885081
genus	id_run_simple + condition + c_age.group + f_income_range	Abiotrophia	c_age.group30mo	0.0148429	1	0.661994	0.271733	-0.955055
genus	id_run_simple + condition + c_age.group + f_income_range	Abiotrophia	f_income_rangelow	0.473921	1	-0.175025	0.24441	0.252508
genus	id_run_simple + condition + c_age.group + f_income_range	Granulicatella	id_run_simple02	1.00998e-06	0.000120187	-1.23574	0.252725	1.7828
genus	id_run_simple + condition + c_age.group + f_income_range	Dielma	conditionControl	0.0880585	1	0.266636	0.156318	-0.384674
genus	id_run_simple + condition + c_age.group + f_income_range	Granulicatella	c_age.group20mo	0.762319	1	0.0839776	0.27767	-0.121154
genus	id_run_simple + condition + c_age.group + f_income_range	Granulicatella	c_age.group30mo	0.29411	1	0.328065	0.312696	-0.473297
genus	id_run_simple + condition + c_age.group + f_income_range	Granulicatella	f_income_rangelow	0.106463	1	-0.45427	0.281404	0.655373
genus	id_run_simple + condition + c_age.group + f_income_range	Enterococcus	id_run_simple02	7.34047e-07	8.80856e-05	-2.46849	0.498471	3.56129
genus	id_run_simple + condition + c_age.group + f_income_range	Faecalitalea	conditionControl	0.34136	1	-0.176967	0.185991	0.25531
genus	id_run_simple + condition + c_age.group + f_income_range	Enterococcus	c_age.group20mo	0.000686196	0.0782263	-1.38427	0.407735	1.99708
genus	id_run_simple + condition + c_age.group + f_income_range	Enterococcus	c_age.group30mo	0.00333915	0.360629	-1.75717	0.598766	2.53506
genus	id_run_simple + condition + c_age.group + f_income_range	Enterococcus	f_income_rangelow	0.295072	1	-0.409078	0.390692	0.590175
genus	id_run_simple + condition + c_age.group + f_income_range	Lactobacillus	id_run_simple02	0.000465982	0.050792	-2.10845	0.602486	3.04185
genus	id_run_simple + condition + c_age.group + f_income_range	Holdemania	conditionControl	0.379593	1	-0.211072	0.240224	0.304512
genus	id_run_simple + condition + c_age.group + f_income_range	Lactobacillus	c_age.group20mo	0.0670885	1	-0.89171	0.486986	1.28647
genus	id_run_simple + condition + c_age.group + f_income_range	Lactobacillus	c_age.group30mo	0.0108748	1	-1.8574	0.729337	2.67966
genus	id_run_simple + condition + c_age.group + f_income_range	Lactobacillus	f_income_rangelow	0.403371	1	0.419313	0.501801	-0.604941
genus	id_run_simple + condition + c_age.group + f_income_range	Leuconostoc	id_run_simple02	0.119863	1	-0.212037	0.136328	0.305905
genus	id_run_simple + condition + c_age.group + f_income_range	Solobacterium	conditionControl	0.638431	1	0.0950146	0.202205	-0.137077
genus	id_run_simple + condition + c_age.group + f_income_range	Leuconostoc	c_age.group20mo	0.520756	1	-0.0953237	0.148438	0.137523
genus	id_run_simple + condition + c_age.group + f_income_range	Leuconostoc	c_age.group30mo	0.852219	1	-0.037717	0.202465	0.0544141
genus	id_run_simple + condition + c_age.group + f_income_range	Leuconostoc	f_income_rangelow	0.385244	1	-0.138346	0.159334	0.19959
genus	id_run_simple + condition + c_age.group + f_income_range	Weissella	id_run_simple02	0.203582	1	-0.401644	0.315904	0.57945
genus	id_run_simple + condition + c_age.group + f_income_range	Turicibacter	conditionControl	0.423333	1	0.248706	0.310629	-0.358807
genus	id_run_simple + condition + c_age.group + f_income_range	Weissella	c_age.group20mo	0.0495981	1	-0.614895	0.313176	0.887106
genus	id_run_simple + condition + c_age.group + f_income_range	Weissella	c_age.group30mo	0.924888	1	-0.041225	0.437267	0.0594751
genus	id_run_simple + condition + c_age.group + f_income_range	Weissella	f_income_rangelow	0.494547	1	0.230814	0.337895	-0.332995
genus	id_run_simple + condition + c_age.group + f_income_range	Lactococcus	id_run_simple02	0.252534	1	-0.543693	0.475167	0.784383
genus	id_run_simple + condition + c_age.group + f_income_range	Abiotrophia	conditionControl	0.526435	1	-0.114075	0.180083	0.164576
genus	id_run_simple + condition + c_age.group + f_income_range	Lactococcus	c_age.group20mo	0.813476	1	-0.107345	0.454959	0.154866
genus	id_run_simple + condition + c_age.group + f_income_range	Lactococcus	c_age.group30mo	0.889475	1	0.0789111	0.567834	-0.113845
genus	id_run_simple + condition + c_age.group + f_income_range	Lactococcus	f_income_rangelow	0.0469488	1	0.730282	0.367574	-1.05357
genus	id_run_simple + condition + c_age.group + f_income_range	Streptococcus	id_run_simple02	1.04459e-07	1.2744e-05	-1.69128	0.317983	2.44001
genus	id_run_simple + condition + c_age.group + f_income_range	Granulicatella	conditionControl	0.586838	1	0.128633	0.236708	-0.185578
genus	id_run_simple + condition + c_age.group + f_income_range	Streptococcus	c_age.group20mo	0.095805	1	-0.453195	0.272101	0.653823
genus	id_run_simple + condition + c_age.group + f_income_range	Streptococcus	c_age.group30mo	0.387474	1	-0.341553	0.395221	0.492757
genus	id_run_simple + condition + c_age.group + f_income_range	Streptococcus	f_income_rangelow	0.578811	1	0.148538	0.267578	-0.214295
genus	id_run_simple + condition + c_age.group + f_income_range	Gemella	id_run_simple02	0.0443122	1	-0.455528	0.226504	0.657188
genus	id_run_simple + condition + c_age.group + f_income_range	Enterococcus	conditionControl	0.585286	1	-0.19954	0.365672	0.287875
genus	id_run_simple + condition + c_age.group + f_income_range	Gemella	c_age.group20mo	0.608188	1	0.124898	0.243625	-0.180189
genus	id_run_simple + condition + c_age.group + f_income_range	Gemella	c_age.group30mo	0.749459	1	0.0976721	0.305844	-0.140911
genus	id_run_simple + condition + c_age.group + f_income_range	Gemella	f_income_rangelow	0.302239	1	-0.260875	0.252873	0.376363
genus	id_run_simple + condition + c_age.group + f_income_range	Staphylococcus	id_run_simple02	7.58408e-05	0.00857001	-0.941788	0.237995	1.35871
genus	id_run_simple + condition + c_age.group + f_income_range	Lactobacillus	conditionControl	0.362623	1	-0.409194	0.449478	0.590343
genus	id_run_simple + condition + c_age.group + f_income_range	Staphylococcus	c_age.group20mo	0.000235709	0.0271065	-1.05966	0.288162	1.52877
genus	id_run_simple + condition + c_age.group + f_income_range	Staphylococcus	c_age.group30mo	0.00036001	0.0424812	-1.12056	0.314078	1.61663
genus	id_run_simple + condition + c_age.group + f_income_range	Staphylococcus	f_income_rangelow	0.121935	1	-0.44131	0.285323	0.636676
genus	id_run_simple + condition + c_age.group + f_income_range	Catabacter	id_run_simple02	0.471646	1	0.191439	0.26596	-0.276188
genus	id_run_simple + condition + c_age.group + f_income_range	Leuconostoc	conditionControl	0.0418786	1	-0.298235	0.146573	0.430262
genus	id_run_simple + condition + c_age.group + f_income_range	Catabacter	c_age.group20mo	0.893605	1	-0.0344269	0.257409	0.0496675
genus	id_run_simple + condition + c_age.group + f_income_range	Catabacter	c_age.group30mo	0.800256	1	-0.0842083	0.332817	0.121487
genus	id_run_simple + condition + c_age.group + f_income_range	Catabacter	f_income_rangelow	0.0613201	1	0.423394	0.226271	-0.610828
genus	id_run_simple + condition + c_age.group + f_income_range	Christensenellaceae_R-7_group	id_run_simple02	0.0661503	1	0.529975	0.288437	-0.764593
genus	id_run_simple + condition + c_age.group + f_income_range	Weissella	conditionControl	0.523519	1	-0.191871	0.300771	0.276812
genus	id_run_simple + condition + c_age.group + f_income_range	Christensenellaceae_R-7_group	c_age.group20mo	0.71227	1	-0.0756666	0.205165	0.109164
genus	id_run_simple + condition + c_age.group + f_income_range	Christensenellaceae_R-7_group	c_age.group30mo	0.590804	1	-0.210433	0.391379	0.303591
genus	id_run_simple + condition + c_age.group + f_income_range	Christensenellaceae_R-7_group	f_income_rangelow	0.511996	1	0.0838377	0.127853	-0.120952
genus	id_run_simple + condition + c_age.group + f_income_range	Clostridia_UCG-014	id_run_simple02	0.133031	1	0.597164	0.397512	-0.861526
genus	id_run_simple + condition + c_age.group + f_income_range	Lactococcus	conditionControl	0.266887	1	-0.459949	0.414271	0.663566
genus	id_run_simple + condition + c_age.group + f_income_range	Clostridia_UCG-014	c_age.group20mo	0.0290069	1	0.721796	0.330585	-1.04133
genus	id_run_simple + condition + c_age.group + f_income_range	Clostridia_UCG-014	c_age.group30mo	0.945615	1	-0.030665	0.449537	0.0442403
genus	id_run_simple + condition + c_age.group + f_income_range	Clostridia_UCG-014	f_income_rangelow	0.788569	1	0.074368	0.277317	-0.10729
genus	id_run_simple + condition + c_age.group + f_income_range	Clostridium_sensu_stricto_1	id_run_simple02	0.00419721	0.419721	-1.28447	0.448654	1.8531
genus	id_run_simple + condition + c_age.group + f_income_range	Streptococcus	conditionControl	0.81907	1	-0.0550184	0.240526	0.0793747
genus	id_run_simple + condition + c_age.group + f_income_range	Clostridium_sensu_stricto_1	c_age.group20mo	0.184154	1	-0.547045	0.411908	0.789219
genus	id_run_simple + condition + c_age.group + f_income_range	Clostridium_sensu_stricto_1	c_age.group30mo	0.797106	1	0.153248	0.59608	-0.221091
genus	id_run_simple + condition + c_age.group + f_income_range	Clostridium_sensu_stricto_1	f_income_rangelow	0.311294	1	-0.475223	0.469352	0.685602
genus	id_run_simple + condition + c_age.group + f_income_range	Anaerofustis	id_run_simple02	0.497509	1	-0.160946	0.237239	0.232196
genus	id_run_simple + condition + c_age.group + f_income_range	Gemella	conditionControl	0.329539	1	0.201672	0.206834	-0.290951
genus	id_run_simple + condition + c_age.group + f_income_range	Anaerofustis	c_age.group20mo	0.364207	1	0.205022	0.225949	-0.295784
genus	id_run_simple + condition + c_age.group + f_income_range	Anaerofustis	c_age.group30mo	0.902509	1	-0.0336564	0.274763	0.048556
genus	id_run_simple + condition + c_age.group + f_income_range	Anaerofustis	f_income_rangelow	0.375003	1	0.162177	0.182809	-0.233972
genus	id_run_simple + condition + c_age.group + f_income_range	Eubacterium	id_run_simple02	0.203931	1	-0.58102	0.45734	0.838235
genus	id_run_simple + condition + c_age.group + f_income_range	Staphylococcus	conditionControl	0.499417	1	0.169385	0.25079	-0.244372
genus	id_run_simple + condition + c_age.group + f_income_range	Eubacterium	c_age.group20mo	0.0200088	1	-1.04987	0.451329	1.51465
genus	id_run_simple + condition + c_age.group + f_income_range	Eubacterium	c_age.group30mo	0.00135488	0.151746	-1.8536	0.57851	2.67418
genus	id_run_simple + condition + c_age.group + f_income_range	Eubacterium	f_income_rangelow	0.41082	1	-0.389592	0.473696	0.562062
genus	id_run_simple + condition + c_age.group + f_income_range	[Eubacterium]_eligens_group	id_run_simple02	0.174697	1	0.288464	0.212534	-0.416166
genus	id_run_simple + condition + c_age.group + f_income_range	Catabacter	conditionControl	0.621523	1	0.110076	0.222965	-0.158806
genus	id_run_simple + condition + c_age.group + f_income_range	[Eubacterium]_eligens_group	c_age.group20mo	0.93358	1	-0.0141873	0.170229	0.0204679
genus	id_run_simple + condition + c_age.group + f_income_range	[Eubacterium]_eligens_group	c_age.group30mo	0.335726	1	0.337609	0.350711	-0.487067
genus	id_run_simple + condition + c_age.group + f_income_range	[Eubacterium]_eligens_group	f_income_rangelow	0.758605	1	-0.0733236	0.238596	0.105784
genus	id_run_simple + condition + c_age.group + f_income_range	[Eubacterium]_fissicatena_group	id_run_simple02	0.999999	1	-4.34817e-07	0.300921	6.27308e-07
genus	id_run_simple + condition + c_age.group + f_income_range	Christensenellaceae_R-7_group	conditionControl	0.680761	1	-0.0649989	0.157985	0.0937735
genus	id_run_simple + condition + c_age.group + f_income_range	[Eubacterium]_fissicatena_group	c_age.group20mo	0.0809071	1	0.459364	0.263179	-0.662723
genus	id_run_simple + condition + c_age.group + f_income_range	[Eubacterium]_fissicatena_group	c_age.group30mo	0.0336763	1	0.825766	0.388792	-1.19133
genus	id_run_simple + condition + c_age.group + f_income_range	[Eubacterium]_fissicatena_group	f_income_rangelow	0.751987	1	-0.0803069	0.25412	0.115858
genus	id_run_simple + condition + c_age.group + f_income_range	[Eubacterium]_hallii_group	id_run_simple02	0.772338	1	0.182732	0.631597	-0.263627
genus	id_run_simple + condition + c_age.group + f_income_range	Clostridia_UCG-014	conditionControl	0.238174	1	-0.357396	0.30299	0.515613
genus	id_run_simple + condition + c_age.group + f_income_range	[Eubacterium]_hallii_group	c_age.group20mo	0.0253004	1	1.28604	0.57495	-1.85536
genus	id_run_simple + condition + c_age.group + f_income_range	[Eubacterium]_hallii_group	c_age.group30mo	0.00510195	0.535705	1.97939	0.706792	-2.85566
genus	id_run_simple + condition + c_age.group + f_income_range	[Eubacterium]_hallii_group	f_income_rangelow	0.058107	1	0.957819	0.505474	-1.38184
genus	id_run_simple + condition + c_age.group + f_income_range	[Eubacterium]_ventriosum_group	id_run_simple02	0.934519	1	-0.0161484	0.196548	0.0232973
genus	id_run_simple + condition + c_age.group + f_income_range	Clostridium_sensu_stricto_1	conditionControl	0.145265	1	-0.575693	0.395268	0.830549
genus	id_run_simple + condition + c_age.group + f_income_range	[Eubacterium]_ventriosum_group	c_age.group20mo	0.735874	1	0.0585997	0.17372	-0.0845415
genus	id_run_simple + condition + c_age.group + f_income_range	[Eubacterium]_ventriosum_group	c_age.group30mo	0.372475	1	0.213882	0.239819	-0.308566
genus	id_run_simple + condition + c_age.group + f_income_range	[Eubacterium]_ventriosum_group	f_income_rangelow	0.914111	1	-0.0195375	0.181146	0.0281867
genus	id_run_simple + condition + c_age.group + f_income_range	[Ruminococcus]_gauvreauii_group	id_run_simple02	0.20384	1	0.658224	0.518006	-0.949616
genus	id_run_simple + condition + c_age.group + f_income_range	Anaerofustis	conditionControl	0.219931	1	-0.220489	0.17974	0.318099
genus	id_run_simple + condition + c_age.group + f_income_range	[Ruminococcus]_gauvreauii_group	c_age.group20mo	0.531845	1	0.291735	0.466632	-0.420884
genus	id_run_simple + condition + c_age.group + f_income_range	[Ruminococcus]_gauvreauii_group	c_age.group30mo	0.824307	1	-0.140841	0.634395	0.20319
genus	id_run_simple + condition + c_age.group + f_income_range	[Ruminococcus]_gauvreauii_group	f_income_rangelow	0.372954	1	0.375051	0.420955	-0.541084
genus	id_run_simple + condition + c_age.group + f_income_range	[Ruminococcus]_gnavus_group	id_run_simple02	0.225275	1	-0.500388	0.41265	0.721908
genus	id_run_simple + condition + c_age.group + f_income_range	Eubacterium	conditionControl	0.69197	1	-0.163834	0.413531	0.236363
genus	id_run_simple + condition + c_age.group + f_income_range	[Ruminococcus]_gnavus_group	c_age.group20mo	0.603978	1	-0.191724	0.369631	0.276599
genus	id_run_simple + condition + c_age.group + f_income_range	[Ruminococcus]_gnavus_group	c_age.group30mo	0.50096	1	-0.34869	0.518129	0.503054
genus	id_run_simple + condition + c_age.group + f_income_range	[Ruminococcus]_gnavus_group	f_income_rangelow	0.322526	1	-0.431778	0.436456	0.622924
genus	id_run_simple + condition + c_age.group + f_income_range	[Ruminococcus]_torques_group	id_run_simple02	0.00374947	0.382446	1.5928	0.549524	-2.29792
genus	id_run_simple + condition + c_age.group + f_income_range	[Eubacterium]_eligens_group	conditionControl	0.410023	1	-0.188561	0.228876	0.272035
genus	id_run_simple + condition + c_age.group + f_income_range	[Ruminococcus]_torques_group	c_age.group20mo	0.0657952	1	0.961021	0.522346	-1.38646
genus	id_run_simple + condition + c_age.group + f_income_range	[Ruminococcus]_torques_group	c_age.group30mo	0.0603559	1	1.27223	0.677374	-1.83544
genus	id_run_simple + condition + c_age.group + f_income_range	[Ruminococcus]_torques_group	f_income_rangelow	0.0635189	1	0.86158	0.464328	-1.243
genus	id_run_simple + condition + c_age.group + f_income_range	Agathobacter	id_run_simple02	0.106555	1	0.511362	0.316854	-0.737739
genus	id_run_simple + condition + c_age.group + f_income_range	[Eubacterium]_fissicatena_group	conditionControl	0.235528	1	-0.276595	0.23317	0.399043
genus	id_run_simple + condition + c_age.group + f_income_range	Agathobacter	c_age.group20mo	0.518485	1	0.168429	0.260854	-0.242992
genus	id_run_simple + condition + c_age.group + f_income_range	Agathobacter	c_age.group30mo	0.200232	1	0.550864	0.430063	-0.794729
genus	id_run_simple + condition + c_age.group + f_income_range	Agathobacter	f_income_rangelow	0.184037	1	0.310806	0.233965	-0.448398
genus	id_run_simple + condition + c_age.group + f_income_range	Anaerostipes	id_run_simple02	0.80996	1	0.111434	0.463387	-0.160766
genus	id_run_simple + condition + c_age.group + f_income_range	[Eubacterium]_hallii_group	conditionControl	0.615142	1	-0.251967	0.501181	0.363512
genus	id_run_simple + condition + c_age.group + f_income_range	Anaerostipes	c_age.group20mo	0.00363019	0.399321	1.33213	0.457991	-1.92185
genus	id_run_simple + condition + c_age.group + f_income_range	Anaerostipes	c_age.group30mo	0.000586426	0.0680254	2.01254	0.585412	-2.90348
genus	id_run_simple + condition + c_age.group + f_income_range	Anaerostipes	f_income_rangelow	0.0974336	1	0.711103	0.429041	-1.0259
genus	id_run_simple + condition + c_age.group + f_income_range	Blautia	id_run_simple02	0.251062	1	0.347643	0.302884	-0.501543
genus	id_run_simple + condition + c_age.group + f_income_range	[Eubacterium]_ventriosum_group	conditionControl	0.0328047	1	-0.393508	0.184359	0.567713
genus	id_run_simple + condition + c_age.group + f_income_range	Blautia	c_age.group20mo	0.218422	1	0.401582	0.326295	-0.57936
genus	id_run_simple + condition + c_age.group + f_income_range	Blautia	c_age.group30mo	0.0221007	1	0.885837	0.387059	-1.27799
genus	id_run_simple + condition + c_age.group + f_income_range	Blautia	f_income_rangelow	0.0898921	1	0.610628	0.360047	-0.880951
genus	id_run_simple + condition + c_age.group + f_income_range	Coprococcus	id_run_simple02	0.362931	1	0.351836	0.386721	-0.507593
genus	id_run_simple + condition + c_age.group + f_income_range	[Ruminococcus]_gnavus_group	conditionControl	0.935797	1	-0.0283379	0.351792	0.0408829
genus	id_run_simple + condition + c_age.group + f_income_range	Coprococcus	c_age.group20mo	0.0706393	1	0.562373	0.311083	-0.811333
genus	id_run_simple + condition + c_age.group + f_income_range	Coprococcus	c_age.group30mo	0.12339	1	0.798145	0.518041	-1.15148
genus	id_run_simple + condition + c_age.group + f_income_range	Coprococcus	f_income_rangelow	0.307177	1	0.276296	0.270569	-0.398611
genus	id_run_simple + condition + c_age.group + f_income_range	Dorea	id_run_simple02	0.662549	1	-0.277778	0.636526	0.400749
genus	id_run_simple + condition + c_age.group + f_income_range	[Ruminococcus]_torques_group	conditionControl	0.367044	1	-0.404631	0.448581	0.583759
genus	id_run_simple + condition + c_age.group + f_income_range	Dorea	c_age.group20mo	0.0037453	0.408237	1.60008	0.551969	-2.30842
genus	id_run_simple + condition + c_age.group + f_income_range	Dorea	c_age.group30mo	0.00968004	0.987365	1.95862	0.757085	-2.82569
genus	id_run_simple + condition + c_age.group + f_income_range	Dorea	f_income_rangelow	0.00102359	0.121807	1.55143	0.472426	-2.23824
genus	id_run_simple + condition + c_age.group + f_income_range	Eisenbergiella	id_run_simple02	0.275535	1	0.34409	0.315561	-0.496416
genus	id_run_simple + condition + c_age.group + f_income_range	Agathobacter	conditionControl	0.944559	1	-0.0167068	0.240244	0.0241029
genus	id_run_simple + condition + c_age.group + f_income_range	Eisenbergiella	c_age.group20mo	0.853471	1	0.0525605	0.284586	-0.0758288
genus	id_run_simple + condition + c_age.group + f_income_range	Eisenbergiella	c_age.group30mo	0.616651	1	0.202869	0.405249	-0.292678
genus	id_run_simple + condition + c_age.group + f_income_range	Eisenbergiella	f_income_rangelow	0.510614	1	0.190199	0.289108	-0.274399
genus	id_run_simple + condition + c_age.group + f_income_range	Fusicatenibacter	id_run_simple02	0.00463781	0.449867	1.51506	0.535135	-2.18577
genus	id_run_simple + condition + c_age.group + f_income_range	Coprococcus	conditionControl	0.115303	1	-0.49202	0.312433	0.709834
genus	id_run_simple + condition + c_age.group + f_income_range	Fusicatenibacter	c_age.group20mo	0.0936914	1	0.783528	0.467432	-1.13039
genus	id_run_simple + condition + c_age.group + f_income_range	Fusicatenibacter	c_age.group30mo	0.141532	1	0.928739	0.631747	-1.33989
genus	id_run_simple + condition + c_age.group + f_income_range	Fusicatenibacter	f_income_rangelow	5.09216e-05	0.00616151	1.65468	0.408427	-2.38721
genus	id_run_simple + condition + c_age.group + f_income_range	Howardella	id_run_simple02	0.329842	1	0.206015	0.21142	-0.297216
genus	id_run_simple + condition + c_age.group + f_income_range	Dorea	conditionControl	0.165173	1	-0.647446	0.4665	0.934067
genus	id_run_simple + condition + c_age.group + f_income_range	Howardella	c_age.group20mo	0.294818	1	-0.184031	0.175668	0.265501
genus	id_run_simple + condition + c_age.group + f_income_range	Howardella	c_age.group30mo	0.161691	1	-0.399078	0.285176	0.575748
genus	id_run_simple + condition + c_age.group + f_income_range	Howardella	f_income_rangelow	0.217257	1	-0.319102	0.258622	0.460367
genus	id_run_simple + condition + c_age.group + f_income_range	Hungatella	id_run_simple02	0.0972611	1	-0.646605	0.389926	0.932854
genus	id_run_simple + condition + c_age.group + f_income_range	Eisenbergiella	conditionControl	0.459333	1	-0.219231	0.296281	0.316284
genus	id_run_simple + condition + c_age.group + f_income_range	Hungatella	c_age.group20mo	0.0107776	1	-1.00423	0.393844	1.4488
genus	id_run_simple + condition + c_age.group + f_income_range	Hungatella	c_age.group30mo	0.0205358	1	-1.13563	0.490255	1.63837
genus	id_run_simple + condition + c_age.group + f_income_range	Hungatella	f_income_rangelow	0.624878	1	-0.185625	0.37964	0.2678
genus	id_run_simple + condition + c_age.group + f_income_range	Lachnoclostridium	id_run_simple02	0.270027	1	0.427874	0.387918	-0.617291
genus	id_run_simple + condition + c_age.group + f_income_range	Fusicatenibacter	conditionControl	0.582284	1	-0.213131	0.387474	0.307483
genus	id_run_simple + condition + c_age.group + f_income_range	Lachnoclostridium	c_age.group20mo	0.608416	1	-0.191845	0.374452	0.276774
genus	id_run_simple + condition + c_age.group + f_income_range	Lachnoclostridium	c_age.group30mo	0.671116	1	-0.210496	0.495732	0.303681
[truncated: 2,328 more rows]

## Sheet: S5
Supplementary Table S5: Results of abundance analysis with ANCOM-BC, sorted by sample's age.
Differential abundances of taxa in Control vs. AD in each age group were tested using ANCOM-BC, while adjusting for technical covariates
*Red indicates the higher abundance in the AD group while a green indicates higher abundance in the control
Note: Using 16S rRNA gene data for analysis
Age	Rank	Formula	clade_name	features	p_val	q_val	beta	se	log2FC
9-12 months	family	id_run_simple + condition + f_income_range	Actinomycetaceae	id_run_simple02	0.790425	1	-0.167967	0.632029	0.242325
18-21 months	genus	id_run_simple + condition + f_income_range	Butyricicoccus	conditionControl	3.66718e-07	4.47396e-05	-1.84524	0.362846	2.66212
9-12 months	family	id_run_simple + condition + f_income_range	Actinomycetaceae	f_income_rangelow	0.712484	1	0.262857	0.713274	-0.379223
9-12 months	family	id_run_simple + condition + f_income_range	Bifidobacteriaceae	id_run_simple02	0.0022054	0.0948321	0.937763	0.30635	-1.35291
18-21 months	family	id_run_simple + condition + f_income_range	Butyricicoccaceae	conditionControl	1.90804e-06	9.92181e-05	-1.80492	0.378953	2.60396
9-12 months	family	id_run_simple + condition + f_income_range	Bifidobacteriaceae	f_income_rangelow	0.276235	1	-0.47852	0.439487	0.690359
9-12 months	family	id_run_simple + condition + f_income_range	Corynebacteriaceae	id_run_simple02	0.578775	1	0.299262	0.539041	-0.431744
24-30 months	genus	condition + f_income_range	Oscillibacter	conditionControl	1.75108e-06	0.000250405	1.12614	0.235584	-1.62468
9-12 months	family	id_run_simple + condition + f_income_range	Corynebacteriaceae	f_income_rangelow	0.219835	1	0.517064	0.421416	-0.745966
9-12 months	family	id_run_simple + condition + f_income_range	Micrococcaceae	id_run_simple02	0.607917	1	-0.260232	0.507226	0.375435
24-30 months	genus	condition + f_income_range	UBA1819	conditionControl	1.23455e-05	0.00175306	2.66162	0.608872	-3.83991
9-12 months	family	id_run_simple + condition + f_income_range	Micrococcaceae	f_income_rangelow	0.0257018	1	-1.22914	0.551014	1.77327
9-12 months	family	id_run_simple + condition + f_income_range	Atopobiaceae	id_run_simple02	0.860214	1	0.0934706	0.530777	-0.13485
24-30 months	genus	condition + f_income_range	Eisenbergiella	conditionControl	3.03725e-05	0.00428252	1.56594	0.375465	-2.25917
9-12 months	family	id_run_simple + condition + f_income_range	Atopobiaceae	f_income_rangelow	0.193711	1	-0.876785	0.674616	1.26493
9-12 months	family	id_run_simple + condition + f_income_range	Coriobacteriaceae	id_run_simple02	0.00441174	0.180882	2.74383	0.963723	-3.95851
24-30 months	family	condition + f_income_range	Lactobacillaceae	conditionControl	9.7317e-05	0.00535244	-2.41888	0.620673	3.48971
9-12 months	family	id_run_simple + condition + f_income_range	Coriobacteriaceae	f_income_rangelow	0.0982098	1	-0.985664	0.596073	1.42201
9-12 months	family	id_run_simple + condition + f_income_range	Eggerthellaceae	id_run_simple02	0.915331	1	0.0627699	0.590405	-0.0905579
24-30 months	genus	condition + f_income_range	Lactobacillus	conditionControl	4.2303e-05	0.00592242	-2.56693	0.626918	3.7033
9-12 months	family	id_run_simple + condition + f_income_range	Eggerthellaceae	f_income_rangelow	0.339727	1	0.624598	0.654231	-0.901104
9-12 months	family	id_run_simple + condition + f_income_range	Bacteroidaceae	id_run_simple02	0.223754	1	0.657658	0.540567	-0.9488
24-30 months	genus	condition + f_income_range	Lachnoclostridium	conditionControl	4.26935e-05	0.00593439	1.74811	0.42716	-2.52199
9-12 months	family	id_run_simple + condition + f_income_range	Bacteroidaceae	f_income_rangelow	0.335084	1	-0.700683	0.726907	1.01087
9-12 months	family	id_run_simple + condition + f_income_range	Prevotellaceae	id_run_simple02	0.0111229	0.411546	1.83311	0.722035	-2.64462
9-12 months	genus	id_run_simple + condition + f_income_range	Anaerostipes	conditionControl	0.000123301	0.0118369	-2.20587	0.574524	3.18239
9-12 months	family	id_run_simple + condition + f_income_range	Prevotellaceae	f_income_rangelow	0.690654	1	-0.193038	0.48506	0.278495
9-12 months	family	id_run_simple + condition + f_income_range	Rikenellaceae	id_run_simple02	0.000203321	0.00968937	2.32269	0.625245	-3.35094
18-21 months	family	id_run_simple + condition + f_income_range	Lachnospiraceae	conditionControl	0.000319467	0.0162928	-0.707399	0.196555	1.02056
9-12 months	family	id_run_simple + condition + f_income_range	Rikenellaceae	f_income_rangelow	0.0774589	1	-0.558051	0.316065	0.805098
9-12 months	family	id_run_simple + condition + f_income_range	Tannerellaceae	id_run_simple02	0.879979	1	-0.0621394	0.411531	0.0896483
9-12 months	genus	id_run_simple + condition + f_income_range	Lachnoclostridium	conditionControl	0.00030725	0.0291887	-1.77154	0.490854	2.5558
9-12 months	family	id_run_simple + condition + f_income_range	Tannerellaceae	f_income_rangelow	0.200404	1	-0.67371	0.526171	0.971958
9-12 months	family	id_run_simple + condition + f_income_range	Desulfovibrionaceae	id_run_simple02	0.184747	1	0.362313	0.27318	-0.522707
18-21 months	family	id_run_simple + condition + f_income_range	Eggerthellaceae	conditionControl	0.000763798	0.0381899	-0.777189	0.230922	1.12125
9-12 months	family	id_run_simple + condition + f_income_range	Desulfovibrionaceae	f_income_rangelow	0.568116	1	-0.132833	0.232703	0.191638
9-12 months	family	id_run_simple + condition + f_income_range	Erysipelatoclostridiaceae	id_run_simple02	0.00117805	0.0518341	-1.23368	0.380279	1.77982
18-21 months	genus	id_run_simple + condition + f_income_range	Dialister	conditionControl	0.000606205	0.0733508	1.52244	0.444013	-2.19642
9-12 months	family	id_run_simple + condition + f_income_range	Erysipelatoclostridiaceae	f_income_rangelow	0.0795996	1	-0.781184	0.445623	1.12701
9-12 months	family	id_run_simple + condition + f_income_range	Erysipelotrichaceae	id_run_simple02	0.0302525	0.907575	-1.44469	0.666749	2.08425
18-21 months	genus	id_run_simple + condition + f_income_range	Eggerthella	conditionControl	0.000784124	0.0940948	-1.00083	0.298013	1.44389
9-12 months	family	id_run_simple + condition + f_income_range	Erysipelotrichaceae	f_income_rangelow	0.62074	1	-0.343728	0.694678	0.495894
9-12 months	family	id_run_simple + condition + f_income_range	Aerococcaceae	id_run_simple02	0.52719	1	0.114011	0.180311	-0.164483
9-12 months	family	id_run_simple + condition + f_income_range	Monoglobaceae	conditionControl	0.00252224	0.121068	-1.50123	0.496987	2.16581
9-12 months	family	id_run_simple + condition + f_income_range	Aerococcaceae	f_income_rangelow	0.0544274	1	-0.830461	0.431763	1.1981
9-12 months	family	id_run_simple + condition + f_income_range	Carnobacteriaceae	id_run_simple02	0.0275801	0.854984	-0.748019	0.339514	1.07916
24-30 months	genus	condition + f_income_range	[Eubacterium]_fissicatena_group	conditionControl	0.000885016	0.122132	1.25337	0.376982	-1.80823
9-12 months	family	id_run_simple + condition + f_income_range	Carnobacteriaceae	f_income_rangelow	0.0108797	0.489588	-1.30185	0.511225	1.87818
9-12 months	family	id_run_simple + condition + f_income_range	Enterococcaceae	id_run_simple02	0.000201862	0.00968937	-2.48949	0.669816	3.59157
24-30 months	family	condition + f_income_range	Corynebacteriaceae	conditionControl	0.00240477	0.129858	1.23841	0.408033	-1.78665
9-12 months	family	id_run_simple + condition + f_income_range	Enterococcaceae	f_income_rangelow	0.778779	1	0.142187	0.506165	-0.205133
9-12 months	family	id_run_simple + condition + f_income_range	Lactobacillaceae	id_run_simple02	0.0215463	0.754121	-1.85369	0.806558	2.67431
18-21 months	genus	id_run_simple + condition + f_income_range	Unknown	conditionControl	0.00118796	0.141367	-1.67056	0.515325	2.41011
9-12 months	family	id_run_simple + condition + f_income_range	Lactobacillaceae	f_income_rangelow	0.929905	1	0.0719118	0.817516	-0.103747
9-12 months	family	id_run_simple + condition + f_income_range	Leuconostocaceae	id_run_simple02	0.0949967	1	-0.707562	0.423789	1.0208
24-30 months	family	condition + f_income_range	Tannerellaceae	conditionControl	0.00303024	0.160603	1.0812	0.364698	-1.55985
9-12 months	family	id_run_simple + condition + f_income_range	Leuconostocaceae	f_income_rangelow	0.716318	1	-0.247999	0.682471	0.357787
9-12 months	family	id_run_simple + condition + f_income_range	Streptococcaceae	id_run_simple02	0.000315568	0.0145161	-2.20394	0.611836	3.17961
24-30 months	family	condition + f_income_range	Erysipelotrichaceae	conditionControl	0.00377308	0.1962	1.28993	0.445337	-1.86098
9-12 months	family	id_run_simple + condition + f_income_range	Streptococcaceae	f_income_rangelow	0.596853	1	-0.249504	0.471714	0.359959
9-12 months	family	id_run_simple + condition + f_income_range	Gemellaceae	id_run_simple02	0.774715	1	-0.0998206	0.348763	0.144011
18-21 months	genus	id_run_simple + condition + f_income_range	Incertae_Sedis	conditionControl	0.00184177	0.217329	-1.34957	0.433301	1.94702
9-12 months	family	id_run_simple + condition + f_income_range	Gemellaceae	f_income_rangelow	0.0187067	0.823094	-0.957802	0.407345	1.38182
9-12 months	family	id_run_simple + condition + f_income_range	Staphylococcaceae	id_run_simple02	0.0332475	0.964178	-0.85969	0.403785	1.24027
9-12 months	genus	id_run_simple + condition + f_income_range	Atopobium	conditionControl	0.00232815	0.218846	1.48321	0.487126	-2.13983
9-12 months	family	id_run_simple + condition + f_income_range	Staphylococcaceae	f_income_rangelow	0.00880168	0.413679	-1.19738	0.457075	1.72746
9-12 months	family	id_run_simple + condition + f_income_range	Christensenellaceae	id_run_simple02	0.115766	1	1.09694	0.697448	-1.58256
24-30 months	genus	condition + f_income_range	Ruminococcus	conditionControl	0.00177937	0.243773	-1.66867	0.534012	2.40738
9-12 months	family	id_run_simple + condition + f_income_range	Christensenellaceae	f_income_rangelow	0.258953	1	0.392468	0.347665	-0.566212
9-12 months	family	id_run_simple + condition + f_income_range	Clostridiaceae	id_run_simple02	0.0900691	1	-1.15127	0.679199	1.66092
18-21 months	genus	id_run_simple + condition + f_income_range	Lachnoclostridium	conditionControl	0.00226354	0.264834	-1.60847	0.526799	2.32052
9-12 months	family	id_run_simple + condition + f_income_range	Clostridiaceae	f_income_rangelow	0.53266	1	-0.44935	0.720169	0.648275
9-12 months	family	id_run_simple + condition + f_income_range	Anaerofustaceae	id_run_simple02	0.171768	1	0.543453	0.397684	-0.784038
9-12 months	genus	id_run_simple + condition + f_income_range	Terrisporobacter	conditionControl	0.0029192	0.271485	1.34984	0.453557	-1.94741
9-12 months	family	id_run_simple + condition + f_income_range	Anaerofustaceae	f_income_rangelow	0.819971	1	-0.0686775	0.301771	0.0990807
9-12 months	family	id_run_simple + condition + f_income_range	Eubacteriaceae	id_run_simple02	0.446595	1	-0.473506	0.62213	0.683125
24-30 months	genus	condition + f_income_range	Bacteria_Firmicutes_Clostridia_Lachnospirales_Lachnospiraceae_uncultured	conditionControl	0.00228763	0.311118	1.47365	0.483147	-2.12602
9-12 months	family	id_run_simple + condition + f_income_range	Eubacteriaceae	f_income_rangelow	0.665716	1	0.361121	0.835861	-0.520987
9-12 months	family	id_run_simple + condition + f_income_range	Lachnospiraceae	id_run_simple02	0.773623	1	-0.0703391	0.24454	0.101478
9-12 months	genus	id_run_simple + condition + f_income_range	Clostridium_sensu_stricto_13	conditionControl	0.00393201	0.361745	0.593672	0.205881	-0.856488
9-12 months	family	id_run_simple + condition + f_income_range	Lachnospiraceae	f_income_rangelow	0.495795	1	-0.257266	0.37771	0.371157
9-12 months	family	id_run_simple + condition + f_income_range	Monoglobaceae	id_run_simple02	0.0104882	0.398551	1.29844	0.507342	-1.87326
18-21 months	family	id_run_simple + condition + f_income_range	Erysipelatoclostridiaceae	conditionControl	0.00783197	0.379734	-0.664975	0.250063	0.959356
9-12 months	family	id_run_simple + condition + f_income_range	Monoglobaceae	f_income_rangelow	0.575716	1	0.255912	0.457269	-0.369203
9-12 months	family	id_run_simple + condition + f_income_range	[Eubacterium]_coprostanoligenes_group	id_run_simple02	0.00235781	0.0990279	2.17994	0.716847	-3.14499
18-21 months	family	id_run_simple + condition + f_income_range	Unknown	conditionControl	0.00774967	0.379734	-0.66445	0.249532	0.958598
9-12 months	family	id_run_simple + condition + f_income_range	[Eubacterium]_coprostanoligenes_group	f_income_rangelow	0.123132	1	0.631372	0.409514	-0.910877
9-12 months	family	id_run_simple + condition + f_income_range	Butyricicoccaceae	id_run_simple02	0.0831814	1	0.788877	0.455336	-1.13811
24-30 months	family	condition + f_income_range	Bacteria_Firmicutes_Clostridia_Oscillospirales_uncultured	conditionControl	0.00782233	0.398939	0.64865	0.243886	-0.935804
9-12 months	family	id_run_simple + condition + f_income_range	Butyricicoccaceae	f_income_rangelow	0.266627	1	0.538387	0.484657	-0.776729
9-12 months	family	id_run_simple + condition + f_income_range	Oscillospiraceae	id_run_simple02	0.0218301	0.754121	1.27519	0.556045	-1.8397
18-21 months	family	id_run_simple + condition + f_income_range	Erysipelotrichaceae	conditionControl	0.00874176	0.410862	-0.93735	0.357496	1.35231
9-12 months	family	id_run_simple + condition + f_income_range	Oscillospiraceae	f_income_rangelow	0.646701	1	-0.316303	0.69009	0.456329
9-12 months	family	id_run_simple + condition + f_income_range	Ruminococcaceae	id_run_simple02	0.00826961	0.322515	1.65524	0.626783	-2.38801
18-21 months	genus	id_run_simple + condition + f_income_range	Terrisporobacter	conditionControl	0.00366757	0.425438	-1.20055	0.413209	1.73202
9-12 months	family	id_run_simple + condition + f_income_range	Ruminococcaceae	f_income_rangelow	0.146253	1	0.973669	0.670158	-1.40471
9-12 months	family	id_run_simple + condition + f_income_range	Anaerovoracaceae	id_run_simple02	0.510539	1	-0.184385	0.280221	0.266012
9-12 months	family	id_run_simple + condition + f_income_range	Atopobiaceae	conditionControl	0.009807	0.460929	1.2481	0.483281	-1.80063
9-12 months	family	id_run_simple + condition + f_income_range	Anaerovoracaceae	f_income_rangelow	0.602461	1	-0.222437	0.427054	0.320909
9-12 months	family	id_run_simple + condition + f_income_range	Peptostreptococcaceae	id_run_simple02	0.697141	1	-0.315831	0.811524	0.455648
9-12 months	family	id_run_simple + condition + f_income_range	Butyricicoccaceae	conditionControl	0.010789	0.496293	-1.18775	0.465882	1.71356
9-12 months	family	id_run_simple + condition + f_income_range	Peptostreptococcaceae	f_income_rangelow	0.245254	1	0.730479	0.628663	-1.05386
9-12 months	family	id_run_simple + condition + f_income_range	Peptostreptococcales-Tissierellales	id_run_simple02	0.0253048	0.809755	-0.904456	0.404367	1.30485
9-12 months	genus	id_run_simple + condition + f_income_range	Monoglobus	conditionControl	0.00603542	0.549223	-1.30671	0.475884	1.88518
9-12 months	family	id_run_simple + condition + f_income_range	Peptostreptococcales-Tissierellales	f_income_rangelow	0.0433477	1	0.756257	0.374321	-1.09105
9-12 months	family	id_run_simple + condition + f_income_range	Acidaminococcaceae	id_run_simple02	0.806588	1	0.113671	0.464288	-0.163993
18-21 months	family	id_run_simple + condition + f_income_range	Peptostreptococcaceae	conditionControl	0.0160422	0.737939	-0.97457	0.404729	1.40601
9-12 months	family	id_run_simple + condition + f_income_range	Acidaminococcaceae	f_income_rangelow	0.215178	1	0.451785	0.364503	-0.651787
9-12 months	family	id_run_simple + condition + f_income_range	Selenomonadaceae	id_run_simple02	0.00451365	0.180882	-0.857514	0.301959	1.23713
24-30 months	genus	condition + f_income_range	Hungatella	conditionControl	0.00554372	0.748402	1.10824	0.399566	-1.59886
9-12 months	family	id_run_simple + condition + f_income_range	Selenomonadaceae	f_income_rangelow	0.562132	1	-0.301286	0.519747	0.434664
9-12 months	family	id_run_simple + condition + f_income_range	Veillonellaceae	id_run_simple02	0.206338	1	-0.953146	0.754251	1.3751
24-30 months	genus	condition + f_income_range	Parabacteroides	conditionControl	0.00640468	0.858227	0.909495	0.333599	-1.31212
9-12 months	family	id_run_simple + condition + f_income_range	Veillonellaceae	f_income_rangelow	0.144371	1	-0.747705	0.51223	1.07871
9-12 months	family	id_run_simple + condition + f_income_range	Fusobacteriaceae	id_run_simple02	0.236626	1	0.235373	0.198886	-0.339572
18-21 months	genus	id_run_simple + condition + f_income_range	Intestinibacter	conditionControl	0.00749421	0.861834	-1.38441	0.51772	1.99728
9-12 months	family	id_run_simple + condition + f_income_range	Fusobacteriaceae	f_income_rangelow	0.0268066	1	-0.978381	0.441842	1.41151
9-12 months	family	id_run_simple + condition + f_income_range	Saccharimonadaceae	id_run_simple02	0.879994	1	0.0598783	0.396605	-0.0863861
18-21 months	genus	id_run_simple + condition + f_income_range	[Clostridium]_innocuum_group	conditionControl	0.00769957	0.877751	-1.16357	0.436616	1.67867
9-12 months	family	id_run_simple + condition + f_income_range	Saccharimonadaceae	f_income_rangelow	0.00972933	0.447549	-1.02475	0.396375	1.4784
9-12 months	family	id_run_simple + condition + f_income_range	Saccharimonadales	id_run_simple02	0.000974271	0.0438422	-0.961543	0.291566	1.38721
24-30 months	genus	condition + f_income_range	Bilophila	conditionControl	0.00669013	0.889788	-0.972968	0.358779	1.4037
9-12 months	family	id_run_simple + condition + f_income_range	Saccharimonadales	f_income_rangelow	0.651379	1	0.216154	0.478378	-0.311844
9-12 months	family	id_run_simple + condition + f_income_range	Burkholderiaceae	id_run_simple02	0.501884	1	0.116128	0.172931	-0.167538
9-12 months	genus	id_run_simple + condition + f_income_range	Staphylococcus	conditionControl	0.0101692	0.915231	1.11765	0.434881	-1.61243
9-12 months	family	id_run_simple + condition + f_income_range	Burkholderiaceae	f_income_rangelow	0.940517	1	-0.0135021	0.180946	0.0194794
9-12 months	family	id_run_simple + condition + f_income_range	Enterobacteriaceae	id_run_simple02	0.0117815	0.424135	-1.52338	0.604847	2.19777
18-21 months	genus	id_run_simple + condition + f_income_range	Blautia	conditionControl	0.00883772	0.998662	-0.96422	0.368266	1.39108
9-12 months	family	id_run_simple + condition + f_income_range	Enterobacteriaceae	f_income_rangelow	0.575574	1	-0.22443	0.400867	0.323784
9-12 months	family	id_run_simple + condition + f_income_range	Morganellaceae	id_run_simple02	0.141154	1	-0.349756	0.237686	0.504592
9-12 months	family	id_run_simple + condition + f_income_range	Actinomycetaceae	conditionControl	0.16728	1	-0.794269	0.575142	1.14589
9-12 months	family	id_run_simple + condition + f_income_range	Morganellaceae	f_income_rangelow	0.184893	1	-0.549446	0.414414	0.792684
9-12 months	family	id_run_simple + condition + f_income_range	Pasteurellaceae	id_run_simple02	0.0245268	0.809383	-0.980551	0.436038	1.41464
9-12 months	family	id_run_simple + condition + f_income_range	Bifidobacteriaceae	conditionControl	0.515397	1	0.347163	0.533721	-0.50085
9-12 months	family	id_run_simple + condition + f_income_range	Pasteurellaceae	f_income_rangelow	0.144182	1	-0.86558	0.592703	1.24877
9-12 months	family	id_run_simple + condition + f_income_range	Moraxellaceae	id_run_simple02	0.282217	1	-0.216882	0.201684	0.312894
9-12 months	family	id_run_simple + condition + f_income_range	Corynebacteriaceae	conditionControl	0.43139	1	0.319118	0.405581	-0.460389
9-12 months	family	id_run_simple + condition + f_income_range	Moraxellaceae	f_income_rangelow	0.976406	1	-0.00828551	0.280155	0.0119535
9-12 months	family	id_run_simple + condition + f_income_range	Akkermansiaceae	id_run_simple02	0.464548	1	0.591028	0.808101	-0.852673
9-12 months	family	id_run_simple + condition + f_income_range	Micrococcaceae	conditionControl	0.217048	1	0.607243	0.491927	-0.876066
9-12 months	family	id_run_simple + condition + f_income_range	Akkermansiaceae	f_income_rangelow	0.422181	1	-0.648646	0.808138	0.935798
9-12 months	family	id_run_simple + condition + f_income_range	Unknown	id_run_simple02	0.123718	1	-0.40001	0.259856	0.577093
9-12 months	family	id_run_simple + condition + f_income_range	Coriobacteriaceae	conditionControl	0.772197	1	-0.12804	0.442276	0.184723
9-12 months	family	id_run_simple + condition + f_income_range	Unknown	f_income_rangelow	0.00124261	0.0596452	-1.14381	0.354241	1.65018
9-12 months	genus	id_run_simple + condition + f_income_range	Actinomyces	id_run_simple02	0.822663	1	-0.148649	0.663252	0.214455
9-12 months	family	id_run_simple + condition + f_income_range	Eggerthellaceae	conditionControl	0.733569	1	-0.2022	0.59404	0.291713
9-12 months	genus	id_run_simple + condition + f_income_range	Actinomyces	f_income_rangelow	0.764973	1	0.211465	0.707344	-0.30508
9-12 months	genus	id_run_simple + condition + f_income_range	Bifidobacterium	id_run_simple02	0.00718545	0.553279	0.882466	0.328283	-1.27313
9-12 months	family	id_run_simple + condition + f_income_range	Bacteroidaceae	conditionControl	0.72658	1	0.25453	0.727896	-0.367209
9-12 months	genus	id_run_simple + condition + f_income_range	Bifidobacterium	f_income_rangelow	0.291312	1	-0.465277	0.440917	0.671252
9-12 months	genus	id_run_simple + condition + f_income_range	Corynebacterium	id_run_simple02	0.0384914	1	-0.658755	0.318303	0.950382
9-12 months	family	id_run_simple + condition + f_income_range	Prevotellaceae	conditionControl	0.761347	1	-0.140762	0.463473	0.203077
9-12 months	genus	id_run_simple + condition + f_income_range	Corynebacterium	f_income_rangelow	0.364829	1	0.379307	0.418568	-0.547224
9-12 months	genus	id_run_simple + condition + f_income_range	Lawsonella	id_run_simple02	0.00662956	0.523735	1.33046	0.490057	-1.91944
9-12 months	family	id_run_simple + condition + f_income_range	Rikenellaceae	conditionControl	0.286648	1	-0.337688	0.316928	0.487181
9-12 months	genus	id_run_simple + condition + f_income_range	Lawsonella	f_income_rangelow	0.394214	1	-0.139866	0.164161	0.201783
9-12 months	genus	id_run_simple + condition + f_income_range	Rothia	id_run_simple02	0.581027	1	-0.284213	0.514986	0.410033
9-12 months	family	id_run_simple + condition + f_income_range	Tannerellaceae	conditionControl	0.687951	1	0.181809	0.45267	-0.262295
9-12 months	genus	id_run_simple + condition + f_income_range	Rothia	f_income_rangelow	0.125107	1	-0.954371	0.622274	1.37687
9-12 months	genus	id_run_simple + condition + f_income_range	Atopobium	id_run_simple02	0.404786	1	-0.437359	0.524975	0.630975
9-12 months	family	id_run_simple + condition + f_income_range	Desulfovibrionaceae	conditionControl	0.218307	1	0.286562	0.23278	-0.413422
9-12 months	genus	id_run_simple + condition + f_income_range	Atopobium	f_income_rangelow	0.310251	1	-0.671411	0.661687	0.968641
9-12 months	genus	id_run_simple + condition + f_income_range	Collinsella	id_run_simple02	0.00760122	0.577693	2.68853	1.00721	-3.87873
9-12 months	family	id_run_simple + condition + f_income_range	Erysipelatoclostridiaceae	conditionControl	0.570179	1	-0.235668	0.415064	0.339997
9-12 months	genus	id_run_simple + condition + f_income_range	Collinsella	f_income_rangelow	0.120933	1	-0.97242	0.627016	1.40291
9-12 months	genus	id_run_simple + condition + f_income_range	Eggerthella	id_run_simple02	0.767663	1	-0.192608	0.65195	0.277874
9-12 months	family	id_run_simple + condition + f_income_range	Erysipelotrichaceae	conditionControl	0.0819363	1	-0.991775	0.57013	1.43083
9-12 months	genus	id_run_simple + condition + f_income_range	Eggerthella	f_income_rangelow	0.572192	1	0.400634	0.709305	-0.577993
9-12 months	genus	id_run_simple + condition + f_income_range	Gordonibacter	id_run_simple02	0.3467	1	-0.242585	0.257793	0.349977
9-12 months	family	id_run_simple + condition + f_income_range	Aerococcaceae	conditionControl	0.950434	1	-0.0180674	0.290651	0.0260658
9-12 months	genus	id_run_simple + condition + f_income_range	Gordonibacter	f_income_rangelow	0.617583	1	0.151249	0.302936	-0.218207
9-12 months	genus	id_run_simple + condition + f_income_range	Senegalimassilia	id_run_simple02	0.496873	1	0.477161	0.70231	-0.688398
9-12 months	family	id_run_simple + condition + f_income_range	Carnobacteriaceae	conditionControl	0.0915718	1	0.663609	0.393328	-0.957385
9-12 months	genus	id_run_simple + condition + f_income_range	Senegalimassilia	f_income_rangelow	0.250975	1	0.331369	0.288653	-0.478064
9-12 months	genus	id_run_simple + condition + f_income_range	Bacteroides	id_run_simple02	0.293716	1	0.602361	0.573675	-0.869024
9-12 months	family	id_run_simple + condition + f_income_range	Enterococcaceae	conditionControl	0.141937	1	-0.661296	0.450285	0.954048
9-12 months	genus	id_run_simple + condition + f_income_range	Bacteroides	f_income_rangelow	0.353926	1	-0.687439	0.741574	0.991765
9-12 months	genus	id_run_simple + condition + f_income_range	Prevotella	id_run_simple02	0.0199858	1	1.77782	0.764122	-2.56485
9-12 months	family	id_run_simple + condition + f_income_range	Lactobacillaceae	conditionControl	0.282836	1	0.790903	0.736429	-1.14103
9-12 months	genus	id_run_simple + condition + f_income_range	Prevotella	f_income_rangelow	0.726745	1	-0.179795	0.514496	0.259389
9-12 months	genus	id_run_simple + condition + f_income_range	Alistipes	id_run_simple02	0.000490057	0.0441051	2.2674	0.650405	-3.27116
9-12 months	family	id_run_simple + condition + f_income_range	Leuconostocaceae	conditionControl	0.183997	1	-0.754652	0.568028	1.08873
9-12 months	genus	id_run_simple + condition + f_income_range	Alistipes	f_income_rangelow	0.0932228	1	-0.544808	0.324554	0.785991
9-12 months	genus	id_run_simple + condition + f_income_range	Parabacteroides	id_run_simple02	0.689914	1	-0.175397	0.439623	0.253044
9-12 months	family	id_run_simple + condition + f_income_range	Streptococcaceae	conditionControl	0.360327	1	0.344557	0.376672	-0.497091
9-12 months	genus	id_run_simple + condition + f_income_range	Parabacteroides	f_income_rangelow	0.159407	1	-0.778766	0.553467	1.12352
9-12 months	genus	id_run_simple + condition + f_income_range	Erysipelatoclostridium	id_run_simple02	0.0014305	0.123023	-1.21342	0.38057	1.75059
9-12 months	family	id_run_simple + condition + f_income_range	Gemellaceae	conditionControl	0.642737	1	0.152276	0.328269	-0.219688
9-12 months	genus	id_run_simple + condition + f_income_range	Erysipelatoclostridium	f_income_rangelow	0.0589054	1	-0.838492	0.443905	1.20969
9-12 months	genus	id_run_simple + condition + f_income_range	[Clostridium]_innocuum_group	id_run_simple02	0.0180253	1	-1.47572	0.623956	2.12901
9-12 months	family	id_run_simple + condition + f_income_range	Staphylococcaceae	conditionControl	0.0254859	1	0.923133	0.413228	-1.3318
9-12 months	genus	id_run_simple + condition + f_income_range	[Clostridium]_innocuum_group	f_income_rangelow	0.808573	1	0.139362	0.575241	-0.201057
9-12 months	genus	id_run_simple + condition + f_income_range	Dielma	id_run_simple02	0.0789233	1	0.485808	0.276504	-0.700873
9-12 months	family	id_run_simple + condition + f_income_range	Christensenellaceae	conditionControl	0.395028	1	-0.364798	0.428905	0.526293
9-12 months	genus	id_run_simple + condition + f_income_range	Dielma	f_income_rangelow	0.0398391	1	-0.673035	0.327445	0.970985
9-12 months	genus	id_run_simple + condition + f_income_range	Holdemania	id_run_simple02	0.0954023	1	1.00168	0.600685	-1.44512
9-12 months	family	id_run_simple + condition + f_income_range	Clostridiaceae	conditionControl	0.846476	1	-0.116304	0.60069	0.167791
9-12 months	genus	id_run_simple + condition + f_income_range	Holdemania	f_income_rangelow	0.443693	1	0.154285	0.201424	-0.222587
9-12 months	genus	id_run_simple + condition + f_income_range	Solobacterium	id_run_simple02	0.194293	1	0.275642	0.212362	-0.397668
9-12 months	family	id_run_simple + condition + f_income_range	Anaerofustaceae	conditionControl	0.110294	1	-0.487768	0.305452	0.7037
9-12 months	genus	id_run_simple + condition + f_income_range	Solobacterium	f_income_rangelow	0.771216	1	-0.0748887	0.25754	0.108042
9-12 months	genus	id_run_simple + condition + f_income_range	Turicibacter	id_run_simple02	0.133043	1	0.327532	0.218034	-0.472529
9-12 months	family	id_run_simple + condition + f_income_range	Eubacteriaceae	conditionControl	0.454325	1	0.53707	0.717793	-0.774828
9-12 months	genus	id_run_simple + condition + f_income_range	Turicibacter	f_income_rangelow	0.0114443	1	-1.71623	0.678667	2.476
9-12 months	genus	id_run_simple + condition + f_income_range	Abiotrophia	id_run_simple02	0.738988	1	0.0587146	0.176217	-0.0847073
9-12 months	family	id_run_simple + condition + f_income_range	Lachnospiraceae	conditionControl	0.0309398	1	-0.630771	0.292315	0.91001
9-12 months	genus	id_run_simple + condition + f_income_range	Abiotrophia	f_income_rangelow	0.0481736	1	-0.817217	0.413606	1.17899
9-12 months	genus	id_run_simple + condition + f_income_range	Granulicatella	id_run_simple02	0.0395609	1	-0.773662	0.375874	1.11616
9-12 months	family	id_run_simple + condition + f_income_range	[Eubacterium]_coprostanoligenes_group	conditionControl	0.243188	1	-0.609559	0.522305	0.879408
9-12 months	genus	id_run_simple + condition + f_income_range	Granulicatella	f_income_rangelow	0.0150135	1	-1.305	0.536584	1.88272
9-12 months	genus	id_run_simple + condition + f_income_range	Enterococcus	id_run_simple02	0.000246036	0.0223893	-2.54478	0.694092	3.67135
9-12 months	family	id_run_simple + condition + f_income_range	Oscillospiraceae	conditionControl	0.178848	1	-0.775715	0.577036	1.11912
9-12 months	genus	id_run_simple + condition + f_income_range	Enterococcus	f_income_rangelow	0.764567	1	0.155431	0.518988	-0.224239
9-12 months	genus	id_run_simple + condition + f_income_range	Lactobacillus	id_run_simple02	0.0233684	1	-1.90899	0.841943	2.75409
9-12 months	family	id_run_simple + condition + f_income_range	Ruminococcaceae	conditionControl	0.0477624	1	-1.3229	0.668309	1.90854
9-12 months	genus	id_run_simple + condition + f_income_range	Lactobacillus	f_income_rangelow	0.916711	1	0.0851555	0.814283	-0.122853
9-12 months	genus	id_run_simple + condition + f_income_range	Weissella	id_run_simple02	0.0600392	1	-0.735107	0.390909	1.06054
9-12 months	family	id_run_simple + condition + f_income_range	Anaerovoracaceae	conditionControl	0.47498	1	-0.281695	0.39431	0.4064
9-12 months	genus	id_run_simple + condition + f_income_range	Weissella	f_income_rangelow	0.702566	1	-0.267045	0.699328	0.385264
9-12 months	genus	id_run_simple + condition + f_income_range	Lactococcus	id_run_simple02	0.226876	1	-0.702756	0.581537	1.01386
9-12 months	family	id_run_simple + condition + f_income_range	Peptostreptococcaceae	conditionControl	0.28214	1	0.591094	0.549587	-0.852768
9-12 months	genus	id_run_simple + condition + f_income_range	Lactococcus	f_income_rangelow	0.593547	1	0.348876	0.653688	-0.503322
9-12 months	genus	id_run_simple + condition + f_income_range	Streptococcus	id_run_simple02	0.000232437	0.0213842	-2.24262	0.609264	3.23542
9-12 months	family	id_run_simple + condition + f_income_range	Peptostreptococcales-Tissierellales	conditionControl	0.9664	1	0.0144662	0.343425	-0.0208703
9-12 months	genus	id_run_simple + condition + f_income_range	Streptococcus	f_income_rangelow	0.553236	1	-0.27677	0.466792	0.399294
9-12 months	genus	id_run_simple + condition + f_income_range	Gemella	id_run_simple02	0.670163	1	-0.155117	0.36419	0.223787
9-12 months	family	id_run_simple + condition + f_income_range	Acidaminococcaceae	conditionControl	0.662868	1	0.173775	0.398606	-0.250705
9-12 months	genus	id_run_simple + condition + f_income_range	Gemella	f_income_rangelow	0.0364387	1	-0.944558	0.45151	1.36271
9-12 months	genus	id_run_simple + condition + f_income_range	Staphylococcus	id_run_simple02	0.0349779	1	-0.914987	0.433928	1.32005
9-12 months	family	id_run_simple + condition + f_income_range	Selenomonadaceae	conditionControl	0.485788	1	0.318908	0.457529	-0.460088
9-12 months	genus	id_run_simple + condition + f_income_range	Staphylococcus	f_income_rangelow	0.0140378	1	-1.18414	0.482083	1.70835
9-12 months	genus	id_run_simple + condition + f_income_range	Catabacter	id_run_simple02	0.952061	1	0.0207841	0.34572	-0.0299851
9-12 months	family	id_run_simple + condition + f_income_range	Veillonellaceae	conditionControl	0.245334	1	-0.636271	0.547679	0.917945
9-12 months	genus	id_run_simple + condition + f_income_range	Catabacter	f_income_rangelow	0.379869	1	0.274099	0.312136	-0.395441
9-12 months	genus	id_run_simple + condition + f_income_range	Clostridium_sensu_stricto_1	id_run_simple02	0.0689506	1	-1.15284	0.633866	1.66319
9-12 months	family	id_run_simple + condition + f_income_range	Fusobacteriaceae	conditionControl	0.35467	1	0.266961	0.288429	-0.385143
9-12 months	genus	id_run_simple + condition + f_income_range	Clostridium_sensu_stricto_1	f_income_rangelow	0.581254	1	-0.398235	0.722024	0.574532
9-12 months	genus	id_run_simple + condition + f_income_range	Clostridium_sensu_stricto_13	id_run_simple02	0.44991	1	-0.174141	0.230478	0.251232
9-12 months	family	id_run_simple + condition + f_income_range	Saccharimonadaceae	conditionControl	0.794036	1	0.0884393	0.338753	-0.127591
9-12 months	genus	id_run_simple + condition + f_income_range	Clostridium_sensu_stricto_13	f_income_rangelow	0.542788	1	0.12757	0.209612	-0.184045
9-12 months	genus	id_run_simple + condition + f_income_range	Anaerofustis	id_run_simple02	0.167067	1	0.488157	0.353304	-0.704262
9-12 months	family	id_run_simple + condition + f_income_range	Saccharimonadales	conditionControl	0.426476	1	0.311507	0.391717	-0.44941
9-12 months	genus	id_run_simple + condition + f_income_range	Anaerofustis	f_income_rangelow	0.837564	1	-0.0554339	0.270396	0.0799742
9-12 months	genus	id_run_simple + condition + f_income_range	Eubacterium	id_run_simple02	0.425131	1	-0.528802	0.663032	0.762901
9-12 months	family	id_run_simple + condition + f_income_range	Burkholderiaceae	conditionControl	0.777999	1	-0.0526872	0.186882	0.0760115
9-12 months	genus	id_run_simple + condition + f_income_range	Eubacterium	f_income_rangelow	0.657501	1	0.374364	0.844367	-0.540094
9-12 months	genus	id_run_simple + condition + f_income_range	[Eubacterium]_fissicatena_group	id_run_simple02	0.00276474	0.232238	1.30286	0.435338	-1.87963
9-12 months	family	id_run_simple + condition + f_income_range	Enterobacteriaceae	conditionControl	0.204423	1	0.547096	0.431106	-0.789292
9-12 months	genus	id_run_simple + condition + f_income_range	[Eubacterium]_fissicatena_group	f_income_rangelow	0.00795298	0.755533	-0.898031	0.338361	1.29558
9-12 months	genus	id_run_simple + condition + f_income_range	[Eubacterium]_hallii_group	id_run_simple02	0.698421	1	0.309968	0.800016	-0.44719
9-12 months	family	id_run_simple + condition + f_income_range	Morganellaceae	conditionControl	0.875645	1	0.0501594	0.320522	-0.0723647
9-12 months	genus	id_run_simple + condition + f_income_range	[Eubacterium]_hallii_group	f_income_rangelow	0.0720047	1	1.10663	0.615105	-1.59653
9-12 months	genus	id_run_simple + condition + f_income_range	[Ruminococcus]_gauvreauii_group	id_run_simple02	0.045665	1	1.63727	0.81926	-2.36208
9-12 months	family	id_run_simple + condition + f_income_range	Pasteurellaceae	conditionControl	0.0250294	1	1.0505	0.468775	-1.51555
9-12 months	genus	id_run_simple + condition + f_income_range	[Ruminococcus]_gauvreauii_group	f_income_rangelow	0.81873	1	-0.170958	0.745959	0.246641
9-12 months	genus	id_run_simple + condition + f_income_range	[Ruminococcus]_gnavus_group	id_run_simple02	0.0798866	1	-1.00313	0.572775	1.4472
9-12 months	family	id_run_simple + condition + f_income_range	Moraxellaceae	conditionControl	0.414372	1	-0.212635	0.26051	0.306767
9-12 months	genus	id_run_simple + condition + f_income_range	[Ruminococcus]_gnavus_group	f_income_rangelow	0.966198	1	-0.0301166	0.710678	0.0434491
9-12 months	genus	id_run_simple + condition + f_income_range	[Ruminococcus]_torques_group	id_run_simple02	0.00121925	0.106075	2.50231	0.773669	-3.61007
9-12 months	family	id_run_simple + condition + f_income_range	Akkermansiaceae	conditionControl	0.785335	1	-0.228364	0.838425	0.32946
9-12 months	genus	id_run_simple + condition + f_income_range	[Ruminococcus]_torques_group	f_income_rangelow	0.293419	1	0.785745	0.747865	-1.13359
9-12 months	genus	id_run_simple + condition + f_income_range	Agathobacter	id_run_simple02	0.00017256	0.0160481	1.05631	0.281222	-1.52393
9-12 months	family	id_run_simple + condition + f_income_range	Unknown	conditionControl	0.027738	1	0.583949	0.265314	-0.84246
9-12 months	genus	id_run_simple + condition + f_income_range	Agathobacter	f_income_rangelow	0.818148	1	0.0390212	0.169711	-0.0562957
9-12 months	genus	id_run_simple + condition + f_income_range	Anaerostipes	id_run_simple02	0.376039	1	0.710787	0.802952	-1.02545
9-12 months	genus	id_run_simple + condition + f_income_range	Actinomyces	conditionControl	0.245805	1	-0.675107	0.581689	0.973974
9-12 months	genus	id_run_simple + condition + f_income_range	Anaerostipes	f_income_rangelow	0.774412	1	0.189171	0.660032	-0.272917
9-12 months	genus	id_run_simple + condition + f_income_range	Blautia	id_run_simple02	0.00696076	0.54294	1.30395	0.483172	-1.88119
9-12 months	genus	id_run_simple + condition + f_income_range	Bifidobacterium	conditionControl	0.315845	1	0.541684	0.540045	-0.781484
9-12 months	genus	id_run_simple + condition + f_income_range	Blautia	f_income_rangelow	0.79532	1	0.184959	0.713002	-0.266839
9-12 months	genus	id_run_simple + condition + f_income_range	Dorea	id_run_simple02	0.0244883	1	1.82495	0.811313	-2.63285
9-12 months	genus	id_run_simple + condition + f_income_range	Corynebacterium	conditionControl	0.462325	1	0.289011	0.393199	-0.416954
9-12 months	genus	id_run_simple + condition + f_income_range	Dorea	f_income_rangelow	0.979466	1	0.0138711	0.538925	-0.0200118
9-12 months	genus	id_run_simple + condition + f_income_range	Eisenbergiella	id_run_simple02	0.0113897	0.808667	1.03325	0.408319	-1.49067
9-12 months	genus	id_run_simple + condition + f_income_range	Lawsonella	conditionControl	0.294515	1	0.208305	0.198714	-0.300521
9-12 months	genus	id_run_simple + condition + f_income_range	Eisenbergiella	f_income_rangelow	0.395844	1	-0.423272	0.498515	0.610653
9-12 months	genus	id_run_simple + condition + f_income_range	Fusicatenibacter	id_run_simple02	0.0178462	1	1.77707	0.750198	-2.56376
9-12 months	genus	id_run_simple + condition + f_income_range	Rothia	conditionControl	0.20897	1	0.657713	0.52349	-0.94888
9-12 months	genus	id_run_simple + condition + f_income_range	Fusicatenibacter	f_income_rangelow	0.498277	1	0.347576	0.513252	-0.501447
9-12 months	genus	id_run_simple + condition + f_income_range	Howardella	id_run_simple02	0.233583	1	0.21927	0.184078	-0.31634
9-12 months	genus	id_run_simple + condition + f_income_range	Collinsella	conditionControl	0.884581	1	0.0664811	0.457969	-0.0959119
9-12 months	genus	id_run_simple + condition + f_income_range	Howardella	f_income_rangelow	0.173542	1	-0.471728	0.346627	0.68056
9-12 months	genus	id_run_simple + condition + f_income_range	Hungatella	id_run_simple02	0.254321	1	-0.868511	0.761907	1.253
9-12 months	genus	id_run_simple + condition + f_income_range	Eggerthella	conditionControl	0.773059	1	-0.186987	0.648417	0.269766
9-12 months	genus	id_run_simple + condition + f_income_range	Hungatella	f_income_rangelow	0.79318	1	-0.205668	0.784443	0.296715
9-12 months	genus	id_run_simple + condition + f_income_range	Lachnoclostridium	id_run_simple02	0.928774	1	0.0525515	0.587909	-0.0758158
9-12 months	genus	id_run_simple + condition + f_income_range	Gordonibacter	conditionControl	0.478109	1	-0.22263	0.313852	0.321188
9-12 months	genus	id_run_simple + condition + f_income_range	Lachnoclostridium	f_income_rangelow	0.63605	1	0.270857	0.57236	-0.390764
9-12 months	genus	id_run_simple + condition + f_income_range	Lachnospira	id_run_simple02	0.678078	1	-0.131929	0.317834	0.190333
9-12 months	genus	id_run_simple + condition + f_income_range	Senegalimassilia	conditionControl	0.0231623	1	0.803716	0.353943	-1.15952
9-12 months	genus	id_run_simple + condition + f_income_range	Lachnospira	f_income_rangelow	0.526782	1	0.23921	0.377944	-0.345107
9-12 months	genus	id_run_simple + condition + f_income_range	Lachnospiraceae_NK4A136_group	id_run_simple02	0.00228472	0.194201	0.922937	0.302554	-1.33152
9-12 months	genus	id_run_simple + condition + f_income_range	Bacteroides	conditionControl	0.542111	1	0.449051	0.736604	-0.647843
9-12 months	genus	id_run_simple + condition + f_income_range	Lachnospiraceae_NK4A136_group	f_income_rangelow	0.462927	1	-0.111678	0.152143	0.161118
9-12 months	genus	id_run_simple + condition + f_income_range	Lactonifactor	id_run_simple02	0.0331425	1	0.742705	0.34863	-1.0715
9-12 months	genus	id_run_simple + condition + f_income_range	Prevotella	conditionControl	0.910368	1	0.0537587	0.477542	-0.0775574
9-12 months	genus	id_run_simple + condition + f_income_range	Lactonifactor	f_income_rangelow	0.786484	1	0.0548332	0.202427	-0.0791076
9-12 months	genus	id_run_simple + condition + f_income_range	Robinsoniella	id_run_simple02	0.14541	1	-0.647079	0.444442	0.933538
9-12 months	genus	id_run_simple + condition + f_income_range	Alistipes	conditionControl	0.651789	1	-0.143167	0.317248	0.206547
9-12 months	genus	id_run_simple + condition + f_income_range	Robinsoniella	f_income_rangelow	0.656634	1	-0.293826	0.660929	0.423901
9-12 months	genus	id_run_simple + condition + f_income_range	Roseburia	id_run_simple02	8.20708e-05	0.00779673	1.37487	0.349104	-1.98351
9-12 months	genus	id_run_simple + condition + f_income_range	Parabacteroides	conditionControl	0.279536	1	0.496772	0.459395	-0.716691
9-12 months	genus	id_run_simple + condition + f_income_range	Roseburia	f_income_rangelow	0.875727	1	0.0458651	0.293278	-0.0661693
9-12 months	genus	id_run_simple + condition + f_income_range	Sellimonas	id_run_simple02	0.115508	1	0.953693	0.605939	-1.37589
9-12 months	genus	id_run_simple + condition + f_income_range	Erysipelatoclostridium	conditionControl	0.76212	1	-0.124597	0.411623	0.179756
9-12 months	genus	id_run_simple + condition + f_income_range	Sellimonas	f_income_rangelow	0.819767	1	0.158941	0.697586	-0.229303
9-12 months	genus	id_run_simple + condition + f_income_range	Tyzzerella	id_run_simple02	0.923814	1	0.0535795	0.560279	-0.0772989
9-12 months	genus	id_run_simple + condition + f_income_range	[Clostridium]_innocuum_group	conditionControl	0.012838	1	-1.3375	0.537529	1.9296
9-12 months	genus	id_run_simple + condition + f_income_range	Tyzzerella	f_income_rangelow	0.3346	1	0.776843	0.805111	-1.12075
9-12 months	genus	id_run_simple + condition + f_income_range	Monoglobus	id_run_simple02	0.00800652	0.600489	1.24315	0.468794	-1.79348
9-12 months	genus	id_run_simple + condition + f_income_range	Dielma	conditionControl	0.223067	1	0.286616	0.235237	-0.413499
9-12 months	genus	id_run_simple + condition + f_income_range	Monoglobus	f_income_rangelow	0.543077	1	0.269155	0.442569	-0.388309
9-12 months	genus	id_run_simple + condition + f_income_range	[Eubacterium]_coprostanoligenes_group	id_run_simple02	0.00340924	0.279557	2.12465	0.72558	-3.06522
9-12 months	genus	id_run_simple + condition + f_income_range	Holdemania	conditionControl	0.834246	1	-0.0601815	0.287592	0.0868235
9-12 months	genus	id_run_simple + condition + f_income_range	[Eubacterium]_coprostanoligenes_group	f_income_rangelow	0.0948607	1	0.644616	0.385929	-0.929984
9-12 months	genus	id_run_simple + condition + f_income_range	Butyricicoccus	id_run_simple02	0.0504612	1	0.869748	0.444649	-1.25478
9-12 months	genus	id_run_simple + condition + f_income_range	Solobacterium	conditionControl	0.46358	1	0.181453	0.247561	-0.261782
9-12 months	genus	id_run_simple + condition + f_income_range	Butyricicoccus	f_income_rangelow	0.441863	1	0.357711	0.465133	-0.516068
9-12 months	genus	id_run_simple + condition + f_income_range	Flavonifractor	id_run_simple02	0.0790566	1	1.03354	0.588514	-1.49108
9-12 months	genus	id_run_simple + condition + f_income_range	Turicibacter	conditionControl	0.135614	1	0.595271	0.398888	-0.858795
9-12 months	genus	id_run_simple + condition + f_income_range	Flavonifractor	f_income_rangelow	0.485449	1	-0.506423	0.725987	0.730614
9-12 months	genus	id_run_simple + condition + f_income_range	Oscillibacter	id_run_simple02	0.000648939	0.0577556	1.21173	0.355317	-1.74816
9-12 months	genus	id_run_simple + condition + f_income_range	Abiotrophia	conditionControl	0.529332	1	0.176454	0.280519	-0.254569
9-12 months	genus	id_run_simple + condition + f_income_range	Oscillibacter	f_income_rangelow	0.0245351	1	-0.38889	0.172944	0.56105
9-12 months	genus	id_run_simple + condition + f_income_range	Bacteria_Firmicutes_Clostridia_Oscillospirales_Oscillospiraceae_uncultured	id_run_simple02	0.0602249	1	1.35586	0.721533	-1.9561
9-12 months	genus	id_run_simple + condition + f_income_range	Granulicatella	conditionControl	0.0323143	1	0.877495	0.409948	-1.26596
9-12 months	genus	id_run_simple + condition + f_income_range	Bacteria_Firmicutes_Clostridia_Oscillospirales_Oscillospiraceae_uncultured	f_income_rangelow	0.476361	1	0.270438	0.379738	-0.390159
9-12 months	genus	id_run_simple + condition + f_income_range	CAG-352	id_run_simple02	0.0337265	1	1.21983	0.574488	-1.75984
9-12 months	genus	id_run_simple + condition + f_income_range	Enterococcus	conditionControl	0.310501	1	-0.466775	0.460252	0.673414
9-12 months	genus	id_run_simple + condition + f_income_range	CAG-352	f_income_rangelow	0.408192	1	0.27419	0.331516	-0.395572
9-12 months	genus	id_run_simple + condition + f_income_range	Faecalibacterium	id_run_simple02	0.00390486	0.312389	1.83728	0.636673	-2.65063
9-12 months	genus	id_run_simple + condition + f_income_range	Lactobacillus	conditionControl	0.179996	1	0.985424	0.734971	-1.42167
9-12 months	genus	id_run_simple + condition + f_income_range	Faecalibacterium	f_income_rangelow	0.133997	1	0.949103	0.633358	-1.36927
9-12 months	genus	id_run_simple + condition + f_income_range	Incertae_Sedis	id_run_simple02	0.0515625	1	1.42187	0.730373	-2.05132
9-12 months	genus	id_run_simple + condition + f_income_range	Weissella	conditionControl	0.367015	1	-0.522779	0.579526	0.75421
9-12 months	genus	id_run_simple + condition + f_income_range	Incertae_Sedis	f_income_rangelow	0.591225	1	0.321562	0.598743	-0.463916
9-12 months	genus	id_run_simple + condition + f_income_range	Subdoligranulum	id_run_simple02	0.0102259	0.746494	1.6202	0.630896	-2.33746
9-12 months	genus	id_run_simple + condition + f_income_range	Lactococcus	conditionControl	0.773656	1	-0.193901	0.674211	0.279739
9-12 months	genus	id_run_simple + condition + f_income_range	Subdoligranulum	f_income_rangelow	0.565622	1	0.328395	0.571607	-0.473774
9-12 months	genus	id_run_simple + condition + f_income_range	UBA1819	id_run_simple02	0.00878573	0.650144	2.28692	0.872777	-3.29933
9-12 months	genus	id_run_simple + condition + f_income_range	Streptococcus	conditionControl	0.147877	1	0.560597	0.387401	-0.80877
9-12 months	genus	id_run_simple + condition + f_income_range	UBA1819	f_income_rangelow	0.755956	1	-0.181855	0.585127	0.262362
9-12 months	genus	id_run_simple + condition + f_income_range	Bacteria_Firmicutes_Clostridia_Oscillospirales_Ruminococcaceae_uncultured	id_run_simple02	0.0120229	0.841606	1.77628	0.707268	-2.56263
9-12 months	genus	id_run_simple + condition + f_income_range	Gemella	conditionControl	0.329505	1	0.346797	0.355648	-0.500322
9-12 months	genus	id_run_simple + condition + f_income_range	Bacteria_Firmicutes_Clostridia_Oscillospirales_Ruminococcaceae_uncultured	f_income_rangelow	0.299429	1	-0.332884	0.320803	0.48025
9-12 months	genus	id_run_simple + condition + f_income_range	Clostridioides	id_run_simple02	5.1015e-05	0.00489744	-2.5413	0.627339	3.66633
9-12 months	genus	id_run_simple + condition + f_income_range	Catabacter	conditionControl	0.677019	1	-0.148598	0.356749	0.214382
9-12 months	genus	id_run_simple + condition + f_income_range	Clostridioides	f_income_rangelow	0.41639	1	0.623507	0.767204	-0.899531
9-12 months	genus	id_run_simple + condition + f_income_range	Intestinibacter	id_run_simple02	0.137486	1	1.38868	0.934997	-2.00343
9-12 months	genus	id_run_simple + condition + f_income_range	Clostridium_sensu_stricto_1	conditionControl	0.894409	1	0.0802486	0.604614	-0.115774
9-12 months	genus	id_run_simple + condition + f_income_range	Intestinibacter	f_income_rangelow	0.152437	1	0.901825	0.630216	-1.30106
9-12 months	genus	id_run_simple + condition + f_income_range	Paeniclostridium	id_run_simple02	0.526477	1	-0.146957	0.232016	0.212015
9-12 months	genus	id_run_simple + condition + f_income_range	Anaerofustis	conditionControl	0.311072	1	-0.293247	0.289491	0.423065
9-12 months	genus	id_run_simple + condition + f_income_range	Paeniclostridium	f_income_rangelow	0.118056	1	-1.05609	0.675687	1.52361
9-12 months	genus	id_run_simple + condition + f_income_range	Paraclostridium	id_run_simple02	0.534493	1	0.192374	0.3097	-0.277537
9-12 months	genus	id_run_simple + condition + f_income_range	Eubacterium	conditionControl	0.316303	1	0.731591	0.730069	-1.05546
9-12 months	genus	id_run_simple + condition + f_income_range	Paraclostridium	f_income_rangelow	0.256193	1	-0.555737	0.489448	0.801759
9-12 months	genus	id_run_simple + condition + f_income_range	Peptostreptococcus	id_run_simple02	0.64641	1	-0.195957	0.427149	0.282706
9-12 months	genus	id_run_simple + condition + f_income_range	[Eubacterium]_fissicatena_group	conditionControl	0.0641079	1	-0.504426	0.272452	0.727733
9-12 months	genus	id_run_simple + condition + f_income_range	Peptostreptococcus	f_income_rangelow	0.113919	1	0.625077	0.395413	-0.901795
9-12 months	genus	id_run_simple + condition + f_income_range	Romboutsia	id_run_simple02	0.149813	1	-0.861163	0.59795	1.2424
9-12 months	genus	id_run_simple + condition + f_income_range	[Eubacterium]_hallii_group	conditionControl	0.306858	1	-0.753065	0.736972	1.08644
9-12 months	genus	id_run_simple + condition + f_income_range	Romboutsia	f_income_rangelow	0.148391	1	-0.985347	0.681789	1.42156
9-12 months	genus	id_run_simple + condition + f_income_range	Terrisporobacter	id_run_simple02	0.579719	1	-0.434463	0.784518	0.626797
9-12 months	genus	id_run_simple + condition + f_income_range	[Ruminococcus]_gauvreauii_group	conditionControl	0.506738	1	-0.445464	0.670954	0.642668
9-12 months	genus	id_run_simple + condition + f_income_range	Terrisporobacter	f_income_rangelow	0.90525	1	-0.0565474	0.47506	0.0815807
9-12 months	genus	id_run_simple + condition + f_income_range	Anaerococcus	id_run_simple02	0.372478	1	-0.239819	0.268904	0.345986
9-12 months	genus	id_run_simple + condition + f_income_range	[Ruminococcus]_gnavus_group	conditionControl	0.288202	1	0.603195	0.56794	-0.870226
9-12 months	genus	id_run_simple + condition + f_income_range	Anaerococcus	f_income_rangelow	0.43192	1	0.216285	0.275204	-0.312034
9-12 months	genus	id_run_simple + condition + f_income_range	Finegoldia	id_run_simple02	0.296391	1	-0.365404	0.349936	0.527167
9-12 months	genus	id_run_simple + condition + f_income_range	[Ruminococcus]_torques_group	conditionControl	0.0677511	1	-1.29993	0.711645	1.87541
9-12 months	genus	id_run_simple + condition + f_income_range	Finegoldia	f_income_rangelow	0.798386	1	0.0883898	0.346035	-0.127519
9-12 months	genus	id_run_simple + condition + f_income_range	Peptoniphilus	id_run_simple02	0.557323	1	-0.202371	0.344859	0.29196
9-12 months	genus	id_run_simple + condition + f_income_range	Agathobacter	conditionControl	0.79545	1	0.0503821	0.194345	-0.072686
9-12 months	genus	id_run_simple + condition + f_income_range	Peptoniphilus	f_income_rangelow	0.234526	1	0.500376	0.420915	-0.72189
9-12 months	genus	id_run_simple + condition + f_income_range	Phascolarctobacterium	id_run_simple02	0.831155	1	-0.102337	0.479958	0.147641
9-12 months	genus	id_run_simple + condition + f_income_range	Blautia	conditionControl	0.389546	1	-0.483616	0.562056	0.69771
9-12 months	genus	id_run_simple + condition + f_income_range	Phascolarctobacterium	f_income_rangelow	0.181915	1	0.454352	0.340369	-0.655492
9-12 months	genus	id_run_simple + condition + f_income_range	Megamonas	id_run_simple02	0.00359884	0.291506	-0.91281	0.313536	1.31691
9-12 months	genus	id_run_simple + condition + f_income_range	Dorea	conditionControl	0.831075	1	-0.100021	0.468872	0.1443
9-12 months	genus	id_run_simple + condition + f_income_range	Megamonas	f_income_rangelow	0.593209	1	-0.288042	0.539211	0.415557
9-12 months	genus	id_run_simple + condition + f_income_range	Dialister	id_run_simple02	0.000106424	0.0100038	1.69501	0.43737	-2.44538
9-12 months	genus	id_run_simple + condition + f_income_range	Eisenbergiella	conditionControl	0.0331666	1	-0.906065	0.425371	1.30718
9-12 months	genus	id_run_simple + condition + f_income_range	Dialister	f_income_rangelow	0.917645	1	-0.0305206	0.295167	0.0440319
9-12 months	genus	id_run_simple + condition + f_income_range	Megasphaera	id_run_simple02	0.022729	1	1.47048	0.645526	-2.12146
9-12 months	genus	id_run_simple + condition + f_income_range	Fusicatenibacter	conditionControl	0.833638	1	-0.113155	0.538735	0.163248
9-12 months	genus	id_run_simple + condition + f_income_range	Megasphaera	f_income_rangelow	0.00756298	0.726046	-2.41675	0.904818	3.48664
9-12 months	genus	id_run_simple + condition + f_income_range	Veillonella	id_run_simple02	0.0379715	1	-1.90831	0.919597	2.75311
9-12 months	genus	id_run_simple + condition + f_income_range	Howardella	conditionControl	0.523997	1	0.183371	0.287778	-0.264548
9-12 months	genus	id_run_simple + condition + f_income_range	Veillonella	f_income_rangelow	0.953116	1	0.0383245	0.65184	-0.0552906
9-12 months	genus	id_run_simple + condition + f_income_range	Fusobacterium	id_run_simple02	0.430526	1	0.180077	0.22844	-0.259796
9-12 months	genus	id_run_simple + condition + f_income_range	Hungatella	conditionControl	0.368551	1	-0.635345	0.706575	0.91661
9-12 months	genus	id_run_simple + condition + f_income_range	Fusobacterium	f_income_rangelow	0.0290442	1	-0.965137	0.442138	1.3924
9-12 months	genus	id_run_simple + condition + f_income_range	TM7x	id_run_simple02	0.991041	1	0.00458183	0.40803	-0.00661019
9-12 months	genus	id_run_simple + condition + f_income_range	Lachnospira	conditionControl	0.0509357	1	-0.894677	0.458333	1.29075
9-12 months	genus	id_run_simple + condition + f_income_range	TM7x	f_income_rangelow	0.0131474	1	-1.01151	0.407906	1.45929
9-12 months	genus	id_run_simple + condition + f_income_range	Saccharimonadales	id_run_simple02	0.00076982	0.0677441	-1.01684	0.302323	1.46699
9-12 months	genus	id_run_simple + condition + f_income_range	Lachnospiraceae_NK4A136_group	conditionControl	0.0477537	1	-0.373367	0.188612	0.538654
9-12 months	genus	id_run_simple + condition + f_income_range	Saccharimonadales	f_income_rangelow	0.624765	1	0.229397	0.469012	-0.33095
9-12 months	genus	id_run_simple + condition + f_income_range	Burkholderia-Caballeronia-Paraburkholderia	id_run_simple02	0.736687	1	0.0608317	0.180915	-0.0877616
9-12 months	genus	id_run_simple + condition + f_income_range	Lactonifactor	conditionControl	0.329305	1	-0.240555	0.246593	0.347047
9-12 months	genus	id_run_simple + condition + f_income_range	Burkholderia-Caballeronia-Paraburkholderia	f_income_rangelow	0.998825	1	-0.000258453	0.175456	0.000372869
9-12 months	genus	id_run_simple + condition + f_income_range	Citrobacter	id_run_simple02	0.606813	1	-0.242788	0.471774	0.350269
9-12 months	genus	id_run_simple + condition + f_income_range	Robinsoniella	conditionControl	0.329124	1	0.542998	0.556419	-0.78338
9-12 months	genus	id_run_simple + condition + f_income_range	Citrobacter	f_income_rangelow	0.917368	1	0.0599404	0.57774	-0.0864757
9-12 months	genus	id_run_simple + condition + f_income_range	Enterobacter	id_run_simple02	0.104851	1	-1.31613	0.811535	1.89877
9-12 months	genus	id_run_simple + condition + f_income_range	Roseburia	conditionControl	0.145194	1	-0.504851	0.346567	0.728346
9-12 months	genus	id_run_simple + condition + f_income_range	Enterobacter	f_income_rangelow	0.461824	1	-0.316871	0.430621	0.457148
9-12 months	genus	id_run_simple + condition + f_income_range	Escherichia-Shigella	id_run_simple02	0.0112149	0.807473	-1.63543	0.644904	2.35943
9-12 months	genus	id_run_simple + condition + f_income_range	Sellimonas	conditionControl	0.0222152	1	-1.63813	0.716382	2.36332
9-12 months	genus	id_run_simple + condition + f_income_range	Escherichia-Shigella	f_income_rangelow	0.305052	1	-0.434074	0.423214	0.626236
9-12 months	genus	id_run_simple + condition + f_income_range	Klebsiella	id_run_simple02	0.00285697	0.237128	-1.56068	0.52324	2.25159
9-12 months	genus	id_run_simple + condition + f_income_range	Tyzzerella	conditionControl	0.955914	1	0.0430675	0.779052	-0.0621333
9-12 months	genus	id_run_simple + condition + f_income_range	Klebsiella	f_income_rangelow	0.95769	1	-0.0314723	0.593224	0.045405
9-12 months	genus	id_run_simple + condition + f_income_range	Kluyvera	id_run_simple02	0.8957	1	0.0249777	0.190531	-0.0360352
9-12 months	genus	id_run_simple + condition + f_income_range	[Eubacterium]_coprostanoligenes_group	conditionControl	0.409871	1	-0.415038	0.503614	0.598774
9-12 months	genus	id_run_simple + condition + f_income_range	Kluyvera	f_income_rangelow	0.126333	1	-0.564255	0.369102	0.814047
9-12 months	genus	id_run_simple + condition + f_income_range	Morganella	id_run_simple02	0.525197	1	-0.119179	0.187579	0.17194
9-12 months	genus	id_run_simple + condition + f_income_range	Butyricicoccus	conditionControl	0.0972446	1	-0.724128	0.436653	1.0447
9-12 months	genus	id_run_simple + condition + f_income_range	Morganella	f_income_rangelow	0.166833	1	-0.568015	0.410875	0.819473
9-12 months	genus	id_run_simple + condition + f_income_range	Haemophilus	id_run_simple02	0.0249202	1	-1.03585	0.461888	1.49441
9-12 months	genus	id_run_simple + condition + f_income_range	Flavonifractor	conditionControl	0.680434	1	-0.256234	0.622122	0.369668
9-12 months	genus	id_run_simple + condition + f_income_range	Haemophilus	f_income_rangelow	0.177391	1	-0.852336	0.631907	1.22966
9-12 months	genus	id_run_simple + condition + f_income_range	Acinetobacter	id_run_simple02	0.19827	1	-0.272178	0.211565	0.39267
9-12 months	genus	id_run_simple + condition + f_income_range	Oscillibacter	conditionControl	0.0337602	1	-0.373174	0.175783	0.538377
9-12 months	genus	id_run_simple + condition + f_income_range	Acinetobacter	f_income_rangelow	0.986825	1	0.00495815	0.300264	-0.0071531
9-12 months	genus	id_run_simple + condition + f_income_range	Akkermansia	id_run_simple02	0.511024	1	0.535732	0.815118	-0.772897
9-12 months	genus	id_run_simple + condition + f_income_range	Bacteria_Firmicutes_Clostridia_Oscillospirales_Oscillospiraceae_uncultured	conditionControl	0.476793	1	-0.294666	0.414165	0.425113
9-12 months	genus	id_run_simple + condition + f_income_range	Akkermansia	f_income_rangelow	0.434533	1	-0.635402	0.813098	0.916691
9-12 months	genus	id_run_simple + condition + f_income_range	Unknown	id_run_simple02	0.474462	1	-0.427958	0.598345	0.617413
9-12 months	genus	id_run_simple + condition + f_income_range	CAG-352	conditionControl	0.315454	1	-0.444571	0.442869	0.641381
9-12 months	genus	id_run_simple + condition + f_income_range	Unknown	f_income_rangelow	0.0914658	1	0.954795	0.565732	-1.37748
18-21 months	family	id_run_simple + condition + f_income_range	Actinomycetaceae	id_run_simple02	0.926813	1	0.0329011	0.358183	-0.0474663
9-12 months	genus	id_run_simple + condition + f_income_range	Faecalibacterium	conditionControl	0.0362083	1	-1.52362	0.72741	2.19812
18-21 months	family	id_run_simple + condition + f_income_range	Actinomycetaceae	f_income_rangelow	0.470861	1	0.292618	0.405806	-0.422159
18-21 months	family	id_run_simple + condition + f_income_range	Bifidobacteriaceae	id_run_simple02	0.711891	1	-0.169268	0.458325	0.244202
9-12 months	genus	id_run_simple + condition + f_income_range	Incertae_Sedis	conditionControl	0.351633	1	-0.502433	0.539424	0.724858
18-21 months	family	id_run_simple + condition + f_income_range	Bifidobacteriaceae	f_income_rangelow	0.943234	1	0.0262769	0.369026	-0.0379096
18-21 months	family	id_run_simple + condition + f_income_range	Corynebacteriaceae	id_run_simple02	0.707226	1	0.153914	0.409798	-0.22205
9-12 months	genus	id_run_simple + condition + f_income_range	Subdoligranulum	conditionControl	0.324044	1	-0.575261	0.583321	0.829926
18-21 months	family	id_run_simple + condition + f_income_range	Corynebacteriaceae	f_income_rangelow	0.883596	1	-0.0872046	0.595608	0.12581
18-21 months	family	id_run_simple + condition + f_income_range	Micrococcaceae	id_run_simple02	0.134857	1	-0.546496	0.365495	0.788427
9-12 months	genus	id_run_simple + condition + f_income_range	UBA1819	conditionControl	0.437654	1	-0.450961	0.581015	0.6506
18-21 months	family	id_run_simple + condition + f_income_range	Micrococcaceae	f_income_rangelow	0.256068	1	0.504189	0.443932	-0.727391
18-21 months	family	id_run_simple + condition + f_income_range	Atopobiaceae	id_run_simple02	0.269813	1	-0.49619	0.449654	0.71585
9-12 months	genus	id_run_simple + condition + f_income_range	Bacteria_Firmicutes_Clostridia_Oscillospirales_Ruminococcaceae_uncultured	conditionControl	0.679607	1	0.134421	0.325476	-0.193929
18-21 months	family	id_run_simple + condition + f_income_range	Atopobiaceae	f_income_rangelow	0.96696	1	-0.0206726	0.499084	0.0298243
18-21 months	family	id_run_simple + condition + f_income_range	Coriobacteriaceae	id_run_simple02	1.43299e-07	7.30823e-06	3.41186	0.648524	-4.92228
9-12 months	genus	id_run_simple + condition + f_income_range	Clostridioides	conditionControl	0.110997	1	1.10331	0.692286	-1.59175
18-21 months	family	id_run_simple + condition + f_income_range	Coriobacteriaceae	f_income_rangelow	0.192377	1	-0.896542	0.687754	1.29344
18-21 months	family	id_run_simple + condition + f_income_range	Coriobacteriales_Incertae_Sedis	id_run_simple02	0.260858	1	-0.331567	0.294893	0.47835
9-12 months	genus	id_run_simple + condition + f_income_range	Intestinibacter	conditionControl	0.484137	1	0.447907	0.640175	-0.646194
18-21 months	family	id_run_simple + condition + f_income_range	Coriobacteriales_Incertae_Sedis	f_income_rangelow	0.572356	1	-0.229663	0.406782	0.331334
18-21 months	family	id_run_simple + condition + f_income_range	Eggerthellaceae	id_run_simple02	0.494273	1	-0.18171	0.265842	0.262153
9-12 months	genus	id_run_simple + condition + f_income_range	Paeniclostridium	conditionControl	0.40771	1	0.388357	0.469069	-0.56028
18-21 months	family	id_run_simple + condition + f_income_range	Eggerthellaceae	f_income_rangelow	0.678044	1	0.119775	0.288522	-0.172799
18-21 months	family	id_run_simple + condition + f_income_range	Bacteroidaceae	id_run_simple02	0.987302	1	0.00951296	0.597732	-0.0137243
9-12 months	genus	id_run_simple + condition + f_income_range	Paraclostridium	conditionControl	0.538104	1	-0.224297	0.364307	0.323593
18-21 months	family	id_run_simple + condition + f_income_range	Bacteroidaceae	f_income_rangelow	0.42218	1	0.415232	0.51733	-0.599053
18-21 months	family	id_run_simple + condition + f_income_range	Marinifilaceae	id_run_simple02	0.287752	1	0.250435	0.235578	-0.361301
9-12 months	genus	id_run_simple + condition + f_income_range	Peptostreptococcus	conditionControl	0.892315	1	-0.0664296	0.490704	0.0958377
18-21 months	family	id_run_simple + condition + f_income_range	Marinifilaceae	f_income_rangelow	0.182199	1	-0.245621	0.184122	0.354356
18-21 months	family	id_run_simple + condition + f_income_range	Prevotellaceae	id_run_simple02	0.0170041	0.714173	0.846387	0.354638	-1.22108
9-12 months	genus	id_run_simple + condition + f_income_range	Romboutsia	conditionControl	0.01396	1	1.55785	0.633711	-2.2475
18-21 months	family	id_run_simple + condition + f_income_range	Prevotellaceae	f_income_rangelow	0.947047	1	-0.0218666	0.32924	0.0315469
18-21 months	family	id_run_simple + condition + f_income_range	Rikenellaceae	id_run_simple02	0.0584987	1	0.784928	0.414879	-1.13241
9-12 months	genus	id_run_simple + condition + f_income_range	Anaerococcus	conditionControl	0.525232	1	0.191243	0.301027	-0.275905
18-21 months	family	id_run_simple + condition + f_income_range	Rikenellaceae	f_income_rangelow	0.213898	1	-0.695469	0.559546	1.00335
18-21 months	family	id_run_simple + condition + f_income_range	Tannerellaceae	id_run_simple02	0.780679	1	0.115578	0.4151	-0.166744
9-12 months	genus	id_run_simple + condition + f_income_range	Finegoldia	conditionControl	0.99224	1	-0.00345757	0.355517	0.00498821
18-21 months	family	id_run_simple + condition + f_income_range	Tannerellaceae	f_income_rangelow	0.0867741	1	0.69735	0.407172	-1.00606
18-21 months	family	id_run_simple + condition + f_income_range	Desulfovibrionaceae	id_run_simple02	0.345597	1	0.356273	0.377743	-0.513994
9-12 months	genus	id_run_simple + condition + f_income_range	Peptoniphilus	conditionControl	0.111498	1	0.623668	0.391876	-0.899763
18-21 months	family	id_run_simple + condition + f_income_range	Desulfovibrionaceae	f_income_rangelow	0.213109	1	0.399521	0.320884	-0.576387
18-21 months	family	id_run_simple + condition + f_income_range	Erysipelatoclostridiaceae	id_run_simple02	0.00264556	0.11905	-0.737879	0.245454	1.06453
9-12 months	genus	id_run_simple + condition + f_income_range	Phascolarctobacterium	conditionControl	0.466135	1	0.289011	0.396567	-0.416955
18-21 months	family	id_run_simple + condition + f_income_range	Erysipelatoclostridiaceae	f_income_rangelow	0.301444	1	0.440744	0.426523	-0.635859
18-21 months	family	id_run_simple + condition + f_income_range	Erysipelotrichaceae	id_run_simple02	0.141068	1	-0.538603	0.365942	0.77704
9-12 months	genus	id_run_simple + condition + f_income_range	Megamonas	conditionControl	0.274907	1	0.513429	0.470246	-0.740722
18-21 months	family	id_run_simple + condition + f_income_range	Erysipelotrichaceae	f_income_rangelow	0.845394	1	0.064071	0.328572	-0.0924349
18-21 months	family	id_run_simple + condition + f_income_range	Aerococcaceae	id_run_simple02	1.20346e-07	6.25801e-06	-1.13979	0.215341	1.64437
9-12 months	genus	id_run_simple + condition + f_income_range	Dialister	conditionControl	0.948145	1	0.0198464	0.305156	-0.0286323
18-21 months	family	id_run_simple + condition + f_income_range	Aerococcaceae	f_income_rangelow	0.0232632	1	0.701349	0.309089	-1.01183
18-21 months	family	id_run_simple + condition + f_income_range	Carnobacteriaceae	id_run_simple02	4.28598e-05	0.00214299	-1.28382	0.313777	1.85216
9-12 months	genus	id_run_simple + condition + f_income_range	Megasphaera	conditionControl	0.879357	1	-0.118348	0.779711	0.17074
18-21 months	family	id_run_simple + condition + f_income_range	Carnobacteriaceae	f_income_rangelow	0.711458	1	0.16618	0.449258	-0.239747
18-21 months	family	id_run_simple + condition + f_income_range	Enterococcaceae	id_run_simple02	0.000400277	0.018813	-2.25696	0.637577	3.25611
9-12 months	genus	id_run_simple + condition + f_income_range	Veillonella	conditionControl	0.784872	1	-0.1608	0.589064	0.231985
18-21 months	family	id_run_simple + condition + f_income_range	Enterococcaceae	f_income_rangelow	0.693145	1	-0.273042	0.691961	0.393916
18-21 months	family	id_run_simple + condition + f_income_range	Lactobacillaceae	id_run_simple02	0.00876347	0.376829	-1.97156	0.752173	2.84435
9-12 months	genus	id_run_simple + condition + f_income_range	Fusobacterium	conditionControl	0.112094	1	0.461482	0.29045	-0.665778
18-21 months	family	id_run_simple + condition + f_income_range	Lactobacillaceae	f_income_rangelow	0.772231	1	0.240352	0.830352	-0.346755
18-21 months	family	id_run_simple + condition + f_income_range	Leuconostocaceae	id_run_simple02	0.687367	1	-0.170908	0.424688	0.246568
9-12 months	genus	id_run_simple + condition + f_income_range	TM7x	conditionControl	0.408338	1	0.28296	0.342226	-0.408225
18-21 months	family	id_run_simple + condition + f_income_range	Leuconostocaceae	f_income_rangelow	0.211636	1	0.423092	0.338723	-0.610393
18-21 months	family	id_run_simple + condition + f_income_range	Streptococcaceae	id_run_simple02	0.000114168	0.00559425	-1.1907	0.308606	1.71782
9-12 months	genus	id_run_simple + condition + f_income_range	Saccharimonadales	conditionControl	0.201252	1	0.506029	0.395956	-0.730045
18-21 months	family	id_run_simple + condition + f_income_range	Streptococcaceae	f_income_rangelow	0.0554317	1	0.697808	0.3643	-1.00672
18-21 months	family	id_run_simple + condition + f_income_range	Gemellaceae	id_run_simple02	0.107951	1	-0.410109	0.255127	0.591662
9-12 months	genus	id_run_simple + condition + f_income_range	Burkholderia-Caballeronia-Paraburkholderia	conditionControl	0.462941	1	0.141834	0.193231	-0.204623
18-21 months	family	id_run_simple + condition + f_income_range	Gemellaceae	f_income_rangelow	0.0627668	1	0.644467	0.346332	-0.92977
18-21 months	family	id_run_simple + condition + f_income_range	Staphylococcaceae	id_run_simple02	0.00560308	0.246536	-0.774965	0.279756	1.11804
9-12 months	genus	id_run_simple + condition + f_income_range	Citrobacter	conditionControl	0.242782	1	0.544897	0.466497	-0.78612
18-21 months	family	id_run_simple + condition + f_income_range	Staphylococcaceae	f_income_rangelow	0.379235	1	0.363324	0.413194	-0.524166
18-21 months	family	id_run_simple + condition + f_income_range	Christensenellaceae	id_run_simple02	0.0379327	1	0.829154	0.39948	-1.19622
9-12 months	genus	id_run_simple + condition + f_income_range	Enterobacter	conditionControl	0.0375429	1	0.83574	0.401835	-1.20572
18-21 months	family	id_run_simple + condition + f_income_range	Christensenellaceae	f_income_rangelow	0.231068	1	0.45571	0.380515	-0.65745
18-21 months	family	id_run_simple + condition + f_income_range	Clostridia_UCG-014	id_run_simple02	0.229911	1	0.675662	0.562776	-0.974774
9-12 months	genus	id_run_simple + condition + f_income_range	Escherichia-Shigella	conditionControl	0.0422684	1	0.950746	0.468148	-1.37164
18-21 months	family	id_run_simple + condition + f_income_range	Clostridia_UCG-014	f_income_rangelow	0.457222	1	-0.471598	0.634355	0.680372
18-21 months	family	id_run_simple + condition + f_income_range	Clostridiaceae	id_run_simple02	0.0370315	1	-1.23473	0.592076	1.78133
9-12 months	genus	id_run_simple + condition + f_income_range	Klebsiella	conditionControl	0.842753	1	-0.113754	0.573433	0.164112
18-21 months	family	id_run_simple + condition + f_income_range	Clostridiaceae	f_income_rangelow	0.957067	1	0.0387243	0.719323	-0.0558674
18-21 months	family	id_run_simple + condition + f_income_range	Anaerofustaceae	id_run_simple02	0.354017	1	-0.298555	0.322127	0.430725
9-12 months	genus	id_run_simple + condition + f_income_range	Kluyvera	conditionControl	0.564597	1	0.157532	0.27348	-0.227271
18-21 months	family	id_run_simple + condition + f_income_range	Anaerofustaceae	f_income_rangelow	0.213819	1	0.369605	0.297317	-0.533227
18-21 months	family	id_run_simple + condition + f_income_range	Eubacteriaceae	id_run_simple02	0.316348	1	-0.579224	0.578073	0.835643
9-12 months	genus	id_run_simple + condition + f_income_range	Morganella	conditionControl	0.716651	1	0.105375	0.290339	-0.152024
18-21 months	family	id_run_simple + condition + f_income_range	Eubacteriaceae	f_income_rangelow	0.967593	1	-0.0267923	0.659462	0.0386531
18-21 months	family	id_run_simple + condition + f_income_range	Lachnospiraceae	id_run_simple02	0.828769	1	-0.0409491	0.189333	0.059077
9-12 months	genus	id_run_simple + condition + f_income_range	Haemophilus	conditionControl	0.0118693	1	1.24502	0.49484	-1.79619
18-21 months	family	id_run_simple + condition + f_income_range	Lachnospiraceae	f_income_rangelow	0.791901	1	0.0655932	0.248607	-0.094631
18-21 months	family	id_run_simple + condition + f_income_range	Monoglobaceae	id_run_simple02	0.487541	1	0.43384	0.624927	-0.625899
9-12 months	genus	id_run_simple + condition + f_income_range	Acinetobacter	conditionControl	0.948845	1	-0.0181136	0.282332	0.0261324
18-21 months	family	id_run_simple + condition + f_income_range	Monoglobaceae	f_income_rangelow	0.0590255	1	1.25305	0.663689	-1.80777
18-21 months	family	id_run_simple + condition + f_income_range	[Eubacterium]_coprostanoligenes_group	id_run_simple02	0.00108113	0.0497319	1.82964	0.559775	-2.63961
9-12 months	genus	id_run_simple + condition + f_income_range	Akkermansia	conditionControl	0.967493	1	-0.033843	0.830452	0.0488251
18-21 months	family	id_run_simple + condition + f_income_range	[Eubacterium]_coprostanoligenes_group	f_income_rangelow	0.739406	1	0.168762	0.50734	-0.243472
18-21 months	family	id_run_simple + condition + f_income_range	Butyricicoccaceae	id_run_simple02	0.684593	1	0.164908	0.405974	-0.237912
9-12 months	genus	id_run_simple + condition + f_income_range	Unknown	conditionControl	0.164231	1	0.676123	0.486076	-0.975439
18-21 months	family	id_run_simple + condition + f_income_range	Butyricicoccaceae	f_income_rangelow	0.000718417	0.0373577	1.15991	0.342921	-1.6734
18-21 months	family	id_run_simple + condition + f_income_range	Ethanoligenenaceae	id_run_simple02	0.852968	1	-0.0279945	0.151049	0.0403875
18-21 months	family	id_run_simple + condition + f_income_range	Actinomycetaceae	conditionControl	0.9301	1	0.0328182	0.374127	-0.0473467
18-21 months	family	id_run_simple + condition + f_income_range	Ethanoligenenaceae	f_income_rangelow	0.676847	1	-0.0612988	0.147081	0.0884355
18-21 months	family	id_run_simple + condition + f_income_range	Oscillospiraceae	id_run_simple02	0.646011	1	0.198561	0.432302	-0.286463
18-21 months	family	id_run_simple + condition + f_income_range	Bifidobacteriaceae	conditionControl	0.0985265	1	-0.706188	0.427465	1.01881
18-21 months	family	id_run_simple + condition + f_income_range	Oscillospiraceae	f_income_rangelow	0.0595777	1	0.978409	0.519351	-1.41155
18-21 months	family	id_run_simple + condition + f_income_range	Ruminococcaceae	id_run_simple02	0.0900268	1	0.994666	0.586735	-1.435
18-21 months	family	id_run_simple + condition + f_income_range	Corynebacteriaceae	conditionControl	0.653826	1	0.169883	0.378819	-0.245089
18-21 months	family	id_run_simple + condition + f_income_range	Ruminococcaceae	f_income_rangelow	0.148414	1	1.11185	0.76936	-1.60405
18-21 months	family	id_run_simple + condition + f_income_range	Anaerovoracaceae	id_run_simple02	0.527164	1	-0.293806	0.464632	0.423872
18-21 months	family	id_run_simple + condition + f_income_range	Micrococcaceae	conditionControl	0.332222	1	0.366084	0.377543	-0.528148
18-21 months	family	id_run_simple + condition + f_income_range	Anaerovoracaceae	f_income_rangelow	0.428474	1	0.436389	0.551132	-0.629576
18-21 months	family	id_run_simple + condition + f_income_range	Peptostreptococcaceae	id_run_simple02	0.000162758	0.00781238	-1.39613	0.370254	2.0142
18-21 months	family	id_run_simple + condition + f_income_range	Atopobiaceae	conditionControl	0.17003	1	0.608662	0.443596	-0.878114
18-21 months	family	id_run_simple + condition + f_income_range	Peptostreptococcaceae	f_income_rangelow	0.133489	1	0.785786	0.523688	-1.13365
18-21 months	family	id_run_simple + condition + f_income_range	Peptostreptococcales-Tissierellales	id_run_simple02	0.832871	1	0.097054	0.459927	-0.140019
18-21 months	family	id_run_simple + condition + f_income_range	Coriobacteriaceae	conditionControl	0.544697	1	-0.410819	0.678227	0.592687
18-21 months	family	id_run_simple + condition + f_income_range	Peptostreptococcales-Tissierellales	f_income_rangelow	0.811977	1	0.124307	0.522569	-0.179337
18-21 months	family	id_run_simple + condition + f_income_range	Acidaminococcaceae	id_run_simple02	0.280915	1	-0.614195	0.569614	0.886096
18-21 months	family	id_run_simple + condition + f_income_range	Coriobacteriales_Incertae_Sedis	conditionControl	0.403289	1	-0.302773	0.362271	0.436809
18-21 months	family	id_run_simple + condition + f_income_range	Acidaminococcaceae	f_income_rangelow	0.00338394	0.172581	1.29367	0.441448	-1.86638
18-21 months	family	id_run_simple + condition + f_income_range	Selenomonadaceae	id_run_simple02	0.772461	1	-0.150484	0.520421	0.217102
18-21 months	family	id_run_simple + condition + f_income_range	Bacteroidaceae	conditionControl	0.0637611	1	-1.20656	0.650839	1.74069
18-21 months	family	id_run_simple + condition + f_income_range	Selenomonadaceae	f_income_rangelow	0.375473	1	0.413541	0.466609	-0.596613
18-21 months	family	id_run_simple + condition + f_income_range	Veillonellaceae	id_run_simple02	0.27025	1	0.616065	0.558796	-0.888794
18-21 months	family	id_run_simple + condition + f_income_range	Marinifilaceae	conditionControl	0.638844	1	-0.0917058	0.195404	0.132304
18-21 months	family	id_run_simple + condition + f_income_range	Veillonellaceae	f_income_rangelow	0.428389	1	-0.532106	0.671892	0.767666
18-21 months	family	id_run_simple + condition + f_income_range	Fusobacteriaceae	id_run_simple02	0.134481	1	0.584015	0.390212	-0.842556
18-21 months	family	id_run_simple + condition + f_income_range	Prevotellaceae	conditionControl	0.463601	1	0.226783	0.30942	-0.327179
18-21 months	family	id_run_simple + condition + f_income_range	Fusobacteriaceae	f_income_rangelow	0.0200097	1	0.605996	0.260512	-0.874267
18-21 months	family	id_run_simple + condition + f_income_range	Saccharimonadaceae	id_run_simple02	0.253691	1	0.427798	0.374791	-0.617182
18-21 months	family	id_run_simple + condition + f_income_range	Rikenellaceae	conditionControl	0.399305	1	0.382301	0.453574	-0.551544
18-21 months	family	id_run_simple + condition + f_income_range	Saccharimonadaceae	f_income_rangelow	0.717866	1	-0.168608	0.466654	0.24325
18-21 months	family	id_run_simple + condition + f_income_range	Saccharimonadales	id_run_simple02	0.0555174	1	-0.715318	0.373572	1.03199
18-21 months	family	id_run_simple + condition + f_income_range	Tannerellaceae	conditionControl	0.965786	1	-0.0213858	0.49857	0.0308532
18-21 months	family	id_run_simple + condition + f_income_range	Saccharimonadales	f_income_rangelow	0.337879	1	-0.411847	0.42974	0.59417
18-21 months	family	id_run_simple + condition + f_income_range	Sutterellaceae	id_run_simple02	0.15639	1	0.531363	0.374908	-0.766595
18-21 months	family	id_run_simple + condition + f_income_range	Desulfovibrionaceae	conditionControl	0.140272	1	0.503592	0.34147	-0.726529
18-21 months	family	id_run_simple + condition + f_income_range	Sutterellaceae	f_income_rangelow	0.746966	1	-0.088248	0.273516	0.127315
18-21 months	family	id_run_simple + condition + f_income_range	Enterobacteriaceae	id_run_simple02	0.454741	1	-0.30446	0.407286	0.439243
18-21 months	family	id_run_simple + condition + f_income_range	Aerococcaceae	conditionControl	0.967305	1	0.00990174	0.241572	-0.0142852
18-21 months	family	id_run_simple + condition + f_income_range	Enterobacteriaceae	f_income_rangelow	0.749904	1	0.178062	0.558598	-0.256889
18-21 months	family	id_run_simple + condition + f_income_range	Morganellaceae	id_run_simple02	0.341324	1	0.219708	0.230894	-0.316972
18-21 months	family	id_run_simple + condition + f_income_range	Carnobacteriaceae	conditionControl	0.660654	1	-0.156561	0.356622	0.225869
18-21 months	family	id_run_simple + condition + f_income_range	Morganellaceae	f_income_rangelow	0.0903665	1	-0.476396	0.281314	0.687295
18-21 months	family	id_run_simple + condition + f_income_range	Pasteurellaceae	id_run_simple02	0.621179	1	-0.223205	0.451668	0.322017
18-21 months	family	id_run_simple + condition + f_income_range	Enterococcaceae	conditionControl	0.769942	1	0.184897	0.632235	-0.266751
18-21 months	family	id_run_simple + condition + f_income_range	Pasteurellaceae	f_income_rangelow	0.225629	1	0.569003	0.469592	-0.820898
18-21 months	family	id_run_simple + condition + f_income_range	Moraxellaceae	id_run_simple02	0.143433	1	-0.574478	0.392638	0.828797
18-21 months	family	id_run_simple + condition + f_income_range	Lactobacillaceae	conditionControl	0.548192	1	-0.421203	0.701453	0.607667
18-21 months	family	id_run_simple + condition + f_income_range	Moraxellaceae	f_income_rangelow	0.54537	1	-0.280002	0.463034	0.403958
18-21 months	family	id_run_simple + condition + f_income_range	Akkermansiaceae	id_run_simple02	0.195277	1	-1.01517	0.783839	1.46458
18-21 months	family	id_run_simple + condition + f_income_range	Leuconostocaceae	conditionControl	0.224158	1	0.43668	0.359246	-0.629996
18-21 months	family	id_run_simple + condition + f_income_range	Akkermansiaceae	f_income_rangelow	0.825154	1	-0.211334	0.956606	0.304891
18-21 months	family	id_run_simple + condition + f_income_range	Unknown	id_run_simple02	0.254124	1	-0.266851	0.234	0.384984
18-21 months	family	id_run_simple + condition + f_income_range	Streptococcaceae	conditionControl	0.551797	1	-0.219164	0.3683	0.316187
18-21 months	family	id_run_simple + condition + f_income_range	Unknown	f_income_rangelow	0.968836	1	-0.0104277	0.266909	0.015044
18-21 months	genus	id_run_simple + condition + f_income_range	Actinomyces	id_run_simple02	0.880024	1	-0.0562472	0.372649	0.0811476
18-21 months	family	id_run_simple + condition + f_income_range	Gemellaceae	conditionControl	0.046373	1	0.530705	0.266421	-0.765646
18-21 months	genus	id_run_simple + condition + f_income_range	Actinomyces	f_income_rangelow	0.538545	1	0.249288	0.405336	-0.359646
18-21 months	genus	id_run_simple + condition + f_income_range	Bifidobacterium	id_run_simple02	0.5941	1	-0.246411	0.462393	0.355496
18-21 months	family	id_run_simple + condition + f_income_range	Staphylococcaceae	conditionControl	0.887303	1	0.0488653	0.344808	-0.0704978
18-21 months	genus	id_run_simple + condition + f_income_range	Bifidobacterium	f_income_rangelow	0.977599	1	-0.0105115	0.374351	0.0151649
18-21 months	genus	id_run_simple + condition + f_income_range	Corynebacterium	id_run_simple02	0.688198	1	0.151172	0.376705	-0.218095
18-21 months	family	id_run_simple + condition + f_income_range	Christensenellaceae	conditionControl	0.950237	1	0.0260091	0.416749	-0.0375232
18-21 months	genus	id_run_simple + condition + f_income_range	Corynebacterium	f_income_rangelow	0.648031	1	0.21177	0.463899	-0.305519
18-21 months	genus	id_run_simple + condition + f_income_range	Lawsonella	id_run_simple02	0.624899	1	0.169881	0.347462	-0.245086
18-21 months	family	id_run_simple + condition + f_income_range	Clostridia_UCG-014	conditionControl	0.321566	1	-0.652255	0.658016	0.941005
18-21 months	genus	id_run_simple + condition + f_income_range	Lawsonella	f_income_rangelow	0.329421	1	-0.546133	0.559975	0.787903
18-21 months	genus	id_run_simple + condition + f_income_range	Rothia	id_run_simple02	0.1553	1	-0.528702	0.372048	0.762755
18-21 months	family	id_run_simple + condition + f_income_range	Clostridiaceae	conditionControl	0.127845	1	-0.893808	0.587007	1.28949
18-21 months	genus	id_run_simple + condition + f_income_range	Rothia	f_income_rangelow	0.141128	1	0.724937	0.492617	-1.04586
18-21 months	genus	id_run_simple + condition + f_income_range	Atopobium	id_run_simple02	0.142231	1	-0.609872	0.415576	0.87986
18-21 months	family	id_run_simple + condition + f_income_range	Anaerofustaceae	conditionControl	0.47277	1	-0.231292	0.322143	0.333684
18-21 months	genus	id_run_simple + condition + f_income_range	Atopobium	f_income_rangelow	0.383794	1	0.433336	0.497557	-0.625171
18-21 months	genus	id_run_simple + condition + f_income_range	Olsenella	id_run_simple02	0.266847	1	0.38512	0.346845	-0.55561
18-21 months	family	id_run_simple + condition + f_income_range	Eubacteriaceae	conditionControl	0.0318249	1	-1.17058	0.545319	1.6888
18-21 months	genus	id_run_simple + condition + f_income_range	Olsenella	f_income_rangelow	0.118207	1	-0.573971	0.367378	0.828065
18-21 months	genus	id_run_simple + condition + f_income_range	Collinsella	id_run_simple02	3.80944e-07	4.60943e-05	3.33472	0.656668	-4.81098
18-21 months	family	id_run_simple + condition + f_income_range	Monoglobaceae	conditionControl	0.841054	1	-0.133761	0.666987	0.192976
18-21 months	genus	id_run_simple + condition + f_income_range	Collinsella	f_income_rangelow	0.178701	1	-0.93333	0.694047	1.34651
18-21 months	genus	id_run_simple + condition + f_income_range	Raoultibacter	id_run_simple02	0.107629	1	-0.431719	0.268325	0.622839
18-21 months	family	id_run_simple + condition + f_income_range	[Eubacterium]_coprostanoligenes_group	conditionControl	0.692638	1	0.19836	0.501825	-0.286173
18-21 months	genus	id_run_simple + condition + f_income_range	Raoultibacter	f_income_rangelow	0.314085	1	-0.409867	0.407145	0.591314
18-21 months	genus	id_run_simple + condition + f_income_range	Eggerthella	id_run_simple02	0.0584598	1	-0.611992	0.323423	0.882918
18-21 months	family	id_run_simple + condition + f_income_range	Ethanoligenenaceae	conditionControl	0.285971	1	-0.166618	0.156155	0.240378
18-21 months	genus	id_run_simple + condition + f_income_range	Eggerthella	f_income_rangelow	0.204185	1	-0.377384	0.297219	0.54445
18-21 months	genus	id_run_simple + condition + f_income_range	Gordonibacter	id_run_simple02	0.678215	1	-0.112953	0.272241	0.162957
18-21 months	family	id_run_simple + condition + f_income_range	Oscillospiraceae	conditionControl	0.20864	1	-0.582374	0.46319	0.840189
18-21 months	genus	id_run_simple + condition + f_income_range	Gordonibacter	f_income_rangelow	0.522429	1	0.176423	0.275831	-0.254525
18-21 months	genus	id_run_simple + condition + f_income_range	Senegalimassilia	id_run_simple02	0.771592	1	0.153987	0.530453	-0.222156
18-21 months	family	id_run_simple + condition + f_income_range	Ruminococcaceae	conditionControl	0.0506541	1	-1.13662	0.581573	1.6398
18-21 months	genus	id_run_simple + condition + f_income_range	Senegalimassilia	f_income_rangelow	0.0189397	1	0.813876	0.346815	-1.17417
18-21 months	genus	id_run_simple + condition + f_income_range	Bacteroides	id_run_simple02	0.909615	1	-0.0676307	0.59574	0.0975705
18-21 months	family	id_run_simple + condition + f_income_range	Anaerovoracaceae	conditionControl	0.748024	1	-0.174138	0.542071	0.251228
18-21 months	genus	id_run_simple + condition + f_income_range	Bacteroides	f_income_rangelow	0.477783	1	0.378443	0.533115	-0.545978
18-21 months	genus	id_run_simple + condition + f_income_range	Odoribacter	id_run_simple02	0.436092	1	0.173291	0.222508	-0.250006
18-21 months	family	id_run_simple + condition + f_income_range	Peptostreptococcales-Tissierellales	conditionControl	0.300809	1	-0.545685	0.527384	0.787257
18-21 months	genus	id_run_simple + condition + f_income_range	Odoribacter	f_income_rangelow	0.133304	1	-0.282409	0.188123	0.407431
18-21 months	genus	id_run_simple + condition + f_income_range	Prevotella	id_run_simple02	0.032381	1	0.769243	0.359514	-1.10978
18-21 months	family	id_run_simple + condition + f_income_range	Acidaminococcaceae	conditionControl	0.2732	1	-0.750983	0.685377	1.08344
18-21 months	genus	id_run_simple + condition + f_income_range	Prevotella	f_income_rangelow	0.867474	1	-0.0586551	0.351507	0.0846214
18-21 months	genus	id_run_simple + condition + f_income_range	Alistipes	id_run_simple02	0.0783229	1	0.707784	0.402036	-1.02112
18-21 months	family	id_run_simple + condition + f_income_range	Selenomonadaceae	conditionControl	0.588055	1	-0.354277	0.654061	0.511113
18-21 months	genus	id_run_simple + condition + f_income_range	Alistipes	f_income_rangelow	0.172584	1	-0.732258	0.536866	1.05642
18-21 months	genus	id_run_simple + condition + f_income_range	Parabacteroides	id_run_simple02	0.920631	1	-0.0389216	0.390624	0.0561519
18-21 months	family	id_run_simple + condition + f_income_range	Veillonellaceae	conditionControl	0.602509	1	0.300816	0.577609	-0.433986
18-21 months	genus	id_run_simple + condition + f_income_range	Parabacteroides	f_income_rangelow	0.250947	1	0.424992	0.370185	-0.613133
18-21 months	genus	id_run_simple + condition + f_income_range	Bilophila	id_run_simple02	0.13366	1	0.489688	0.326497	-0.70647
18-21 months	family	id_run_simple + condition + f_income_range	Fusobacteriaceae	conditionControl	0.0969119	1	0.556546	0.335266	-0.802925
18-21 months	genus	id_run_simple + condition + f_income_range	Bilophila	f_income_rangelow	0.850607	1	0.058733	0.311839	-0.0847338
18-21 months	genus	id_run_simple + condition + f_income_range	Desulfovibrio	id_run_simple02	0.975224	1	-0.0090575	0.291642	0.0130672
18-21 months	family	id_run_simple + condition + f_income_range	Saccharimonadaceae	conditionControl	0.992043	1	0.00387761	0.388814	-0.00559421
18-21 months	genus	id_run_simple + condition + f_income_range	Desulfovibrio	f_income_rangelow	0.239214	1	0.273975	0.232783	-0.395263
18-21 months	genus	id_run_simple + condition + f_income_range	Coprobacillus	id_run_simple02	0.413457	1	0.175535	0.214636	-0.253243
18-21 months	family	id_run_simple + condition + f_income_range	Saccharimonadales	conditionControl	0.654174	1	0.176391	0.393754	-0.254478
18-21 months	genus	id_run_simple + condition + f_income_range	Coprobacillus	f_income_rangelow	0.332544	1	-0.197773	0.2041	0.285327
18-21 months	genus	id_run_simple + condition + f_income_range	Erysipelatoclostridium	id_run_simple02	0.00574642	0.620614	-0.852808	0.308775	1.23034
18-21 months	family	id_run_simple + condition + f_income_range	Sutterellaceae	conditionControl	0.382722	1	0.238101	0.272773	-0.343508
18-21 months	genus	id_run_simple + condition + f_income_range	Erysipelatoclostridium	f_income_rangelow	0.383455	1	0.439006	0.503708	-0.633352
18-21 months	genus	id_run_simple + condition + f_income_range	Erysipelotrichaceae_UCG-003	id_run_simple02	0.475153	1	0.483758	0.677418	-0.697915
18-21 months	family	id_run_simple + condition + f_income_range	Enterobacteriaceae	conditionControl	0.906955	1	0.0583241	0.499008	-0.084144
18-21 months	genus	id_run_simple + condition + f_income_range	Erysipelotrichaceae_UCG-003	f_income_rangelow	0.460934	1	0.536968	0.72828	-0.77468
18-21 months	genus	id_run_simple + condition + f_income_range	[Clostridium]_innocuum_group	id_run_simple02	0.00377448	0.411418	-1.21056	0.41795	1.74646
18-21 months	family	id_run_simple + condition + f_income_range	Morganellaceae	conditionControl	0.163747	1	0.241163	0.173177	-0.347925
18-21 months	genus	id_run_simple + condition + f_income_range	[Clostridium]_innocuum_group	f_income_rangelow	0.597413	1	-0.23565	0.446203	0.339972
18-21 months	genus	id_run_simple + condition + f_income_range	Dielma	id_run_simple02	0.131087	1	0.376898	0.24963	-0.54375
18-21 months	family	id_run_simple + condition + f_income_range	Pasteurellaceae	conditionControl	0.727092	1	-0.161829	0.463697	0.233469
18-21 months	genus	id_run_simple + condition + f_income_range	Dielma	f_income_rangelow	0.856176	1	0.0508968	0.280819	-0.0734286
18-21 months	genus	id_run_simple + condition + f_income_range	Faecalitalea	id_run_simple02	0.759738	1	-0.106375	0.347831	0.153467
18-21 months	family	id_run_simple + condition + f_income_range	Moraxellaceae	conditionControl	0.304479	1	-0.464103	0.451956	0.669558
18-21 months	genus	id_run_simple + condition + f_income_range	Faecalitalea	f_income_rangelow	0.635726	1	0.134098	0.283096	-0.193462
18-21 months	genus	id_run_simple + condition + f_income_range	Holdemania	id_run_simple02	0.0101993	1	0.935761	0.364251	-1.35002
18-21 months	family	id_run_simple + condition + f_income_range	Akkermansiaceae	conditionControl	0.813691	1	-0.187717	0.796534	0.270818
18-21 months	genus	id_run_simple + condition + f_income_range	Holdemania	f_income_rangelow	0.614949	1	0.202522	0.402612	-0.292178
18-21 months	genus	id_run_simple + condition + f_income_range	Solobacterium	id_run_simple02	0.435175	1	0.284721	0.364856	-0.410766
18-21 months	genus	id_run_simple + condition + f_income_range	Actinomyces	conditionControl	0.863517	1	0.065597	0.381603	-0.0946365
18-21 months	genus	id_run_simple + condition + f_income_range	Solobacterium	f_income_rangelow	0.380676	1	0.402808	0.459485	-0.581129
18-21 months	genus	id_run_simple + condition + f_income_range	Turicibacter	id_run_simple02	0.0104393	1	-1.30905	0.511161	1.88856
18-21 months	genus	id_run_simple + condition + f_income_range	Bifidobacterium	conditionControl	0.109364	1	-0.68675	0.428935	0.990771
18-21 months	genus	id_run_simple + condition + f_income_range	Turicibacter	f_income_rangelow	0.552187	1	0.348403	0.586058	-0.502639
18-21 months	genus	id_run_simple + condition + f_income_range	Abiotrophia	id_run_simple02	2.23091e-07	2.72171e-05	-1.21694	0.234976	1.75567
18-21 months	genus	id_run_simple + condition + f_income_range	Corynebacterium	conditionControl	0.730032	1	-0.132383	0.383628	0.190989
18-21 months	genus	id_run_simple + condition + f_income_range	Abiotrophia	f_income_rangelow	0.0370016	1	0.664561	0.31862	-0.958759
18-21 months	genus	id_run_simple + condition + f_income_range	Granulicatella	id_run_simple02	2.90192e-05	0.00345328	-1.35928	0.325105	1.96102
18-21 months	genus	id_run_simple + condition + f_income_range	Lawsonella	conditionControl	0.0387964	1	0.593841	0.287388	-0.856732
18-21 months	genus	id_run_simple + condition + f_income_range	Granulicatella	f_income_rangelow	0.781975	1	0.128077	0.462795	-0.184776
18-21 months	genus	id_run_simple + condition + f_income_range	Enterococcus	id_run_simple02	0.000480292	0.0557139	-2.3341	0.668508	3.3674
18-21 months	genus	id_run_simple + condition + f_income_range	Rothia	conditionControl	0.182796	1	0.538678	0.404353	-0.777147
18-21 months	genus	id_run_simple + condition + f_income_range	Enterococcus	f_income_rangelow	0.676039	1	-0.30983	0.741444	0.446991
18-21 months	genus	id_run_simple + condition + f_income_range	Lactobacillus	id_run_simple02	0.008796	0.932376	-2.0487	0.781981	2.95565
18-21 months	genus	id_run_simple + condition + f_income_range	Atopobium	conditionControl	0.161275	1	0.583069	0.416241	-0.841191
18-21 months	genus	id_run_simple + condition + f_income_range	Lactobacillus	f_income_rangelow	0.815917	1	0.203564	0.874416	-0.293681
18-21 months	genus	id_run_simple + condition + f_income_range	Weissella	id_run_simple02	0.914868	1	-0.0445532	0.416771	0.0642767
18-21 months	genus	id_run_simple + condition + f_income_range	Olsenella	conditionControl	0.644304	1	0.140862	0.305102	-0.203222
18-21 months	genus	id_run_simple + condition + f_income_range	Weissella	f_income_rangelow	0.0150707	1	0.656214	0.269972	-0.946716
18-21 months	genus	id_run_simple + condition + f_income_range	Lactococcus	id_run_simple02	0.60673	1	-0.340552	0.661592	0.491313
18-21 months	genus	id_run_simple + condition + f_income_range	Collinsella	conditionControl	0.564367	1	-0.391381	0.679049	0.564644
18-21 months	genus	id_run_simple + condition + f_income_range	Lactococcus	f_income_rangelow	0.0511364	1	1.02772	0.526947	-1.48269
18-21 months	genus	id_run_simple + condition + f_income_range	Streptococcus	id_run_simple02	4.20914e-05	0.00496679	-1.30133	0.317733	1.87743
18-21 months	genus	id_run_simple + condition + f_income_range	Raoultibacter	conditionControl	0.587787	1	-0.178962	0.33016	0.258188
18-21 months	genus	id_run_simple + condition + f_income_range	Streptococcus	f_income_rangelow	0.121232	1	0.609883	0.393569	-0.879875
18-21 months	genus	id_run_simple + condition + f_income_range	Gemella	id_run_simple02	0.0686502	1	-0.487253	0.267616	0.702957
18-21 months	genus	id_run_simple + condition + f_income_range	Gordonibacter	conditionControl	0.652081	1	-0.136178	0.302033	0.196464
18-21 months	genus	id_run_simple + condition + f_income_range	Gemella	f_income_rangelow	0.0935134	1	0.607679	0.362329	-0.876695
18-21 months	genus	id_run_simple + condition + f_income_range	Staphylococcus	id_run_simple02	0.00320129	0.352142	-0.852108	0.289074	1.22933
18-21 months	genus	id_run_simple + condition + f_income_range	Senegalimassilia	conditionControl	0.510176	1	0.324687	0.493022	-0.468424
18-21 months	genus	id_run_simple + condition + f_income_range	Staphylococcus	f_income_rangelow	0.451912	1	0.326535	0.434089	-0.471091
18-21 months	genus	id_run_simple + condition + f_income_range	Catabacter	id_run_simple02	0.196111	1	0.459329	0.355322	-0.662671
18-21 months	genus	id_run_simple + condition + f_income_range	Bacteroides	conditionControl	0.0642248	1	-1.18712	0.641471	1.71265
18-21 months	genus	id_run_simple + condition + f_income_range	Catabacter	f_income_rangelow	0.605769	1	0.176891	0.342731	-0.255199
18-21 months	genus	id_run_simple + condition + f_income_range	Christensenellaceae_R-7_group	id_run_simple02	0.398233	1	0.237338	0.280946	-0.342407
18-21 months	genus	id_run_simple + condition + f_income_range	Odoribacter	conditionControl	0.700245	1	-0.0722679	0.187714	0.104261
18-21 months	genus	id_run_simple + condition + f_income_range	Christensenellaceae_R-7_group	f_income_rangelow	0.676879	1	0.0899811	0.215924	-0.129815
18-21 months	genus	id_run_simple + condition + f_income_range	Clostridia_UCG-014	id_run_simple02	0.281229	1	0.598518	0.555437	-0.863479
18-21 months	genus	id_run_simple + condition + f_income_range	Prevotella	conditionControl	0.426333	1	0.246221	0.309524	-0.355222
18-21 months	genus	id_run_simple + condition + f_income_range	Clostridia_UCG-014	f_income_rangelow	0.408675	1	-0.508386	0.61531	0.733446
18-21 months	genus	id_run_simple + condition + f_income_range	Clostridium_sensu_stricto_1	id_run_simple02	0.0258343	1	-1.30582	0.585912	1.8839
18-21 months	genus	id_run_simple + condition + f_income_range	Alistipes	conditionControl	0.355713	1	0.401739	0.434987	-0.579587
18-21 months	genus	id_run_simple + condition + f_income_range	Clostridium_sensu_stricto_1	f_income_rangelow	0.996916	1	-0.00278775	0.721205	0.00402187
18-21 months	genus	id_run_simple + condition + f_income_range	Anaerofustis	id_run_simple02	0.236456	1	-0.375699	0.317342	0.542019
18-21 months	genus	id_run_simple + condition + f_income_range	Parabacteroides	conditionControl	0.712333	1	0.170161	0.461484	-0.24549
18-21 months	genus	id_run_simple + condition + f_income_range	Anaerofustis	f_income_rangelow	0.262181	1	0.332816	0.296826	-0.480153
18-21 months	genus	id_run_simple + condition + f_income_range	Eubacterium	id_run_simple02	0.278475	1	-0.656368	0.605644	0.946938
18-21 months	genus	id_run_simple + condition + f_income_range	Bilophila	conditionControl	0.536653	1	0.195443	0.316312	-0.281965
18-21 months	genus	id_run_simple + condition + f_income_range	Eubacterium	f_income_rangelow	0.926032	1	-0.0635807	0.684851	0.0917276
18-21 months	genus	id_run_simple + condition + f_income_range	[Eubacterium]_fissicatena_group	id_run_simple02	0.119964	1	-0.547807	0.352304	0.790319
18-21 months	genus	id_run_simple + condition + f_income_range	Desulfovibrio	conditionControl	0.0155958	1	0.542944	0.22452	-0.783303
18-21 months	genus	id_run_simple + condition + f_income_range	[Eubacterium]_fissicatena_group	f_income_rangelow	0.799755	1	0.104068	0.410259	-0.150138
18-21 months	genus	id_run_simple + condition + f_income_range	[Eubacterium]_hallii_group	id_run_simple02	0.704805	1	0.326062	0.860682	-0.470408
18-21 months	genus	id_run_simple + condition + f_income_range	Coprobacillus	conditionControl	0.284452	1	0.188615	0.176214	-0.272113
18-21 months	genus	id_run_simple + condition + f_income_range	[Eubacterium]_hallii_group	f_income_rangelow	0.886789	1	0.162026	1.13807	-0.233754
18-21 months	genus	id_run_simple + condition + f_income_range	[Eubacterium]_ventriosum_group	id_run_simple02	0.547976	1	-0.160175	0.266605	0.231084
18-21 months	genus	id_run_simple + condition + f_income_range	Erysipelatoclostridium	conditionControl	0.0161148	1	-0.722359	0.300194	1.04214
18-21 months	genus	id_run_simple + condition + f_income_range	[Eubacterium]_ventriosum_group	f_income_rangelow	0.619446	1	0.15782	0.317779	-0.227687
[truncated: 624 more rows]

## Sheet: S6
	Supplementary Table S6: MetaCyc pathway prediction of the microbiome by PICRUSt2 of the AD and control groups
[truncated: 4,674 more rows]

## Sheet: S7
Supplementary Table S7: MetaCyc pathway prediction of the microbiome by PICRUSt2 of the AD and control groups, sorted by sample's age.
[truncated: 7,010 more rows]

[truncated: 4 more sheets: S8, S9, S10, S11]
